# Supplementary material for: Analysis of the Circadian Regulation of Cancer Hallmarks by a Cross-Platform Study of Colorectal Cancer Time-Series Data Reveals an Association with Genes Involved in Huntington’s Disease
Source: Cancers (Basel). 2020 Apr 13;12(4):963. doi: 10.3390/cancers12040963 (PMC7226183; doi:10.3390/cancers12040963)
Supplement: Supplementary file 1 [file cancers-12-00963-s001.zip]

Archive with 11 entries (11 files):
- Supplementary_Material/.DS_Store
- Supplementary_Material/Figure S1.pdf
- Supplementary_Material/Figure S2.pdf
- Supplementary_Material/Figure S3.pdf
- Supplementary_Material/Figure S4.pdf
- Supplementary_Material/Figure S5.pdf
- Supplementary_Material/Supplementary Table 1.xlsx
- Supplementary_Material/Supplementary Table 2.xls
- Supplementary_Material/Supplementary Table 3.xlsx
- Supplementary_Material/Supplementary Table 4.xls
- Supplementary_Material/Supplementary Table 5.xlsx
