# Supplementary material for: Analysis of the Circadian Regulation of Cancer Hallmarks by a Cross-Platform Study of Colorectal Cancer Time-Series Data Reveals an Association with Genes Involved in Huntington’s Disease
Source: Cancers (Basel). 2020 Apr 13;12(4):963. doi: 10.3390/cancers12040963 (PMC7226183; doi:10.3390/cancers12040963)
Supplement: Supplementary file 1 [file cancers-12-00963-s001.zip › Supplementary_Material/Supplementary Table 1.xlsx]

## Sheet: Sheet1
Supplementary Table 1. List of Genes Identified from PSEA Results for KEGG-Huntington's Disease Pathways
Item ID	Item value	Change in Kuiper test statistic when item removed
HIP1	9.0	-0.01333333333333342
CLTC	10.0	-0.01333333333333342
NDUFA4L2	21.0	0.02833333333333332
UQCR10	9.0	-0.01333333333333342
CREB3L4	18.0	0.02833333333333332
SIN3A	4.0	-0.01333333333333342
POLR2C	8.0	-0.01333333333333342
CASP3	6.0	-0.01333333333333342
POLR2D	4.0	-0.01333333333333342
POLR2K	5.0	-0.01333333333333342
TBP	6.0	-0.01333333333333342
NDUFA4	12.0	0.02833333333333332
NDUFA2	13.0	0.02833333333333332
SDHD	8.0	-0.01333333333333342
SOD2	7.0	-0.01333333333333342
UQCRHL	11.0	0.02833333333333332
DLG4	16.0	0.02833333333333332
GNAQ	7.0	-0.01333333333333342
NDUFAB1	9.0	-0.01333333333333342
NDUFS3	10.0	-0.01333333333333342
TAF4B	4.0	-0.01333333333333342
CYCS	6.0	-0.01333333333333342
TBPL1	6.0	-0.01333333333333342
PPARG	16.0	0.02833333333333332
TP53	21.0	0.02833333333333332
