# Supplementary material for: Analysis of the Circadian Regulation of Cancer Hallmarks by a Cross-Platform Study of Colorectal Cancer Time-Series Data Reveals an Association with Genes Involved in Huntington’s Disease
Source: Cancers (Basel). 2020 Apr 13;12(4):963. doi: 10.3390/cancers12040963 (PMC7226183; doi:10.3390/cancers12040963)
Supplement: Supplementary file 1 [file cancers-12-00963-s001.zip › Supplementary_Material/Supplementary Table 2.xls]

## Sheet: Sheet1
Supplementary Table 2: List of 55 genes found to be HD-related, cancer hallmark genes that are associated with the circadian clock and circadian drug target genes.
Gene stable ID	Gene symbol	Disease Connection
ENSG00000120694	HSPH1	HD
ENSG00000127946	HIP1	HD
ENSG00000141510	TP53	HD&Cancer
ENSG00000189043	NDUFA4	HD
ENSG00000197386	HTT	HD
ENSG00000169375	SIN3A	HD
ENSG00000184076	UQCR10	HD
ENSG00000132170	PPARG	HD&Cancer
ENSG00000112096	SOD2	HD&Cancer
ENSG00000156052	GNAQ	HD
ENSG00000147669	POLR2K	HD
ENSG00000233954	UQCRHL	HD
ENSG00000144231	POLR2D	HD
ENSG00000132535	DLG4	HD
ENSG00000141367	CLTC	HD
ENSG00000028839	TBPL1	HD
ENSG00000102978	POLR2C	HD
ENSG00000172115	CYCS	HD
ENSG00000164305	CASP3	HD
ENSG00000143578	CREB3L4	HD
ENSG00000141384	TAF4B	HD
ENSG00000112592	TBP	HD
ENSG00000204370	SDHD	HD
ENSG00000131495	NDUFA2	HD
ENSG00000004779	NDUFAB1	HD
ENSG00000213619	NDUFS3	HD
ENSG00000185633	NDUFA4L2	HD
ENSG00000062282	DGAT2	Cancer
ENSG00000096717	SIRT1	Cancer
ENSG00000105329	TGFB1	Cancer
ENSG00000112715	VEGFA	Cancer
ENSG00000116044	NFE2L2	Cancer&Circadian Drug Target
ENSG00000121879	PIK3CA	Cancer&Circadian Drug Target
ENSG00000135766	EGLN1	Cancer
ENSG00000136936	XPA	Cancer
ENSG00000136997	MYC	Cancer
ENSG00000142208	AKT1	Cancer
ENSG00000143799	PARP1	Cancer
ENSG00000149311	ATM	Cancer
ENSG00000198793	MTOR	Cancer&Circadian Drug Target
ENSG00000023839	ABCC2	Circadian Drug Target
ENSG00000050748	MAPK9	Circadian Drug Target
ENSG00000263181	CYP2D7	Circadian Drug Target
ENSG00000106258	CYP3A5	Circadian Drug Target
ENSG00000272532	CYP2D6	Circadian Drug Target
ENSG00000188130	MAPK12	Circadian Drug Target
ENSG00000171608	PIK3CD	Circadian Drug Target
ENSG00000185386	MAPK11	Circadian Drug Target
ENSG00000274205	MAPK15	Circadian Drug Target
ENSG00000108443	RPS6KB1	Circadian Drug Target
ENSG00000085563	ABCB1	Circadian Drug Target
ENSG00000107643	MAPK8	Circadian Drug Target
ENSG00000126458	RRAS	Circadian Drug Target
ENSG00000213281	NRAS	Circadian Drug Target
ENSG00000172831	CES2	Circadian Drug Target
