# Supplementary material for: Analysis of the Circadian Regulation of Cancer Hallmarks by a Cross-Platform Study of Colorectal Cancer Time-Series Data Reveals an Association with Genes Involved in Huntington’s Disease
Source: Cancers (Basel). 2020 Apr 13;12(4):963. doi: 10.3390/cancers12040963 (PMC7226183; doi:10.3390/cancers12040963)
Supplement: Supplementary file 1 [file cancers-12-00963-s001.zip › Supplementary_Material/Supplementary Table 4.xls]

## Sheet: ECCN_human_OSCILLATING_sIGNIFIC
Supplementary Table 4: The list of genes included in the Extended Core Clock Network
Associated Gene Name	EntrezGene ID	Ensembl Gene ID	Oscillation Significance in Concatenated Data
GNB2L1	10399	ENSG00000204628	Only in SW480
WDR5	11091	ENSG00000196363	SW480&SW620
CREB1	1385	ENSG00000118260	SW480&SW620
CREBBP	1387	ENSG00000005339	SW480&SW620
CRY1	1407	ENSG00000008405	SW480&SW620
CRY2	1408	ENSG00000121671	SW480&SW620
PARP1	142	ENSG00000143799	SW480&SW620
CSNK1D	1453	ENSG00000141551	SW480&SW620
CSNK1E	1454	ENSG00000213923	SW480&SW620
CSNK2A1	1457	ENSG00000101266	SW480&SW620
DBP	1628	ENSG00000105516	SW480&SW620
AHR	196	ENSG00000106546	SW480&SW620
EP300	2033	ENSG00000100393	SW480&SW620
ALAS1	211	ENSG00000023330	SW480&SW620
SIRT1	23411	ENSG00000096717	SW480&SW620
FBXL3	26224	ENSG00000005812	SW480&SW620
GSK3B	2932	ENSG00000082701	SW480&SW620
ARNTL	406	ENSG00000133794	SW480&SW620
NFIL3	4783	ENSG00000165030	SW480&SW620
NONO	4841	ENSG00000147140	SW480&SW620
NPAS2	4862	ENSG00000170485	SW480&SW620
PER1	5187	ENSG00000179094	SW480&SW620
PPARA	5465	ENSG00000186951	SW480&SW620
PPARG	5468	ENSG00000132170	SW480&SW620
PRKAA1	5562	ENSG00000132356	SW480&SW620
PRKCA	5578	ENSG00000154229	SW480&SW620
ARNTL2	56938	ENSG00000029153	SW480&SW620
RORA	6095	ENSG00000069667	SW480&SW620
RORC	6097	ENSG00000143365	SW480&SW620
TEF	7008	ENSG00000167074	Only in SW480
BHLHE41	79365	ENSG00000123095	SW480&SW620
BHLHE40	8553	ENSG00000134107	SW480&SW620
PER3	8863	ENSG00000049246	SW480&SW620
PER2	8864	ENSG00000132326	SW480&SW620
BTRC	8945	ENSG00000166167	SW480&SW620
NR1D1	9572	ENSG00000126368	SW480&SW620
CLOCK	9575	ENSG00000134852	SW480&SW620
NR1D2	9975	ENSG00000174738	SW480&SW620
