# Supplementary material for: Analysis of the Circadian Regulation of Cancer Hallmarks by a Cross-Platform Study of Colorectal Cancer Time-Series Data Reveals an Association with Genes Involved in Huntington’s Disease
Source: Cancers (Basel). 2020 Apr 13;12(4):963. doi: 10.3390/cancers12040963 (PMC7226183; doi:10.3390/cancers12040963)
Supplement: Supplementary file 1 [file cancers-12-00963-s001.zip › Supplementary_Material/Supplementary Table 5.xlsx]

## Sheet: Sheet 1 - Supplementary Table 5
Supplementary Table 5: Differentially expressed genes (DEG) between tumor and adjacent normal tissue samples (FC >1.5 and FDR<0.01)
mRNA	Gene Symbol	FDR	logFC	FDR	logFC	FDR	Tumor	Normal	Delta (Tumor-Normal)
ENSG00000000457	SCYL3	2.254099e-03	-1.93907248165383	2.254099e-03	-1.93907248165383	2.254099e-03	2648.23640167364	10945.4390243902	5135.1223313993
ENSG00000000938	FGR	1.454881e-04	2.46296943812111	1.454881e-04	2.46296943812111	1.454881e-04	4265.67991631799	905.878048780488	10506.2392666982
ENSG00000002746	HECW1	5.849528e-03	2.02447476609787	5.849528e-03	2.02447476609787	5.849528e-03	3172.29916317992	839.292682926829	6422.23960637113
ENSG00000003436	TFPI	8.949345e-13	3.20308745226141	8.949345e-13	3.20308745226141	8.949345e-13	2422.20083682008	276.341463414634	7758.5211072755
ENSG00000004468	CD38	1.159100e-35	-1.78495219304029	1.159100e-35	-1.78495219304029	1.159100e-35	1399224.47698745	5010684.90243902	2497548.7987544
ENSG00000004478	FKBP4	2.489154e-02	2.08277510811359	2.489154e-02	2.08277510811359	2.489154e-02	6500.43933054393	1815.63414634146	13538.9532294595
ENSG00000004660	CAMKK1	9.007847e-09	1.8367359229562	9.007847e-09	1.8367359229562	9.007847e-09	2423.78870292887	768.536585365854	4451.85978032487
ENSG00000004846	ABCB5	1.969414e-03	4.27080970753272	1.969414e-03	4.27080970753272	1.969414e-03	17928.39958159	1161.43902439024	76568.78297358
ENSG00000004864	SLC25A13	2.893349e-04	2.3339334913981	2.893349e-04	2.3339334913981	2.893349e-04	6037.05439330544	1494.53658536585	14090.0834379276
ENSG00000004897	CDC27	1.280850e-06	1.91647600668536	1.280850e-06	1.91647600668536	1.280850e-06	4665.84937238494	1191.29268292683	8941.98837298366
ENSG00000004948	CALCR	3.182043e-02	3.7144560244649	3.182043e-02	3.7144560244649	3.182043e-02	420.585774058577	32.219512195122	1562.24736225612
ENSG00000005001	PRSS22	2.615410e-33	2.57170466888722	2.615410e-33	2.57170466888722	2.615410e-33	131653.824267782	23240.3414634146	338574.754546313
ENSG00000005175	RPAP3	1.643917e-03	2.27752853250663	1.643917e-03	2.27752853250663	1.643917e-03	1484.33682008368	361.536585365854	3380.61945959075
ENSG00000005302	MSL3	2.939754e-05	2.16936051101058	2.939754e-05	2.16936051101058	2.939754e-05	42001.5083682008	9360.80487804878	91116.4136568552
ENSG00000005844	ITGAL	1.467037e-04	3.55692424216026	1.467037e-04	3.55692424216026	1.467037e-04	8472.10251046025	646.926829268293	30134.6268015228
ENSG00000005884	ITGA3	5.319249e-08	3.14777681002476	5.319249e-08	3.14777681002476	5.319249e-08	30553.7489539749	3258.90243902439	96176.3824166405
ENSG00000006007	GDE1	1.240550e-47	-3.40755012140086	1.240550e-47	-3.40755012140086	1.240550e-47	123056.928870293	1356360.07317073	419322.652911183
ENSG00000006059	KRT33A	7.919419e-85	-3.16097717959525	7.919419e-85	-3.16097717959525	7.919419e-85	97842.5146443515	924710.707317073	309277.955985009
ENSG00000006128	TAC1	9.254042e-08	-2.70174161270758	9.254042e-08	-2.70174161270758	9.254042e-08	468.414225941423	3484.68292682927	1265.53420621015
ENSG00000006468	ETV1	3.556386e-05	6.35098212502337	3.556386e-05	6.35098212502337	3.556386e-05	1478.91422594142	18.219512195122	9392.55781339674
ENSG00000006611	USH1C	3.353471e-52	4.15439510480406	3.353471e-52	4.15439510480406	3.353471e-52	272404.016736402	15619.1219512195	1131673.91365867
ENSG00000006704	GTF2IRD1	3.751119e-02	3.69703391397415	3.751119e-02	3.69703391397415	3.751119e-02	3011.37656903766	278.024390243902	11133.1613034793
ENSG00000006756	ARSD	6.284440e-05	3.6066379940829	6.284440e-05	3.6066379940829	6.284440e-05	22735.8786610879	2298.14634146341	82000.0838079381
ENSG00000006788	MYH13	7.446171e-12	2.02193738257194	7.446171e-12	2.02193738257194	7.446171e-12	51968.39958159	11617.5853658537	105076.849826452
ENSG00000007202	KIAA0100	2.897741e-02	3.11278860920624	2.897741e-02	3.11278860920624	2.897741e-02	2876.92259414226	335.268292682927	8955.25188061409
ENSG00000007350	TKTL1	5.907751e-17	-1.63138198066662	5.907751e-17	-1.63138198066662	5.907751e-17	40865.5774058577	135193.219512195	66667.3666094532
ENSG00000007402	CACNA2D2	1.542226e-03	3.50829872623346	1.542226e-03	3.50829872623346	1.542226e-03	1705.25523012552	167.439024390244	5982.54475175232
ENSG00000008118	CAMK1G	4.908807e-11	1.63054559592334	4.908807e-11	1.63054559592334	4.908807e-11	150662.675732218	46907.9024390244	245662.362385194
ENSG00000008197	TFAP2D	2.850356e-02	3.92625878597342	2.850356e-02	3.92625878597342	2.850356e-02	560.029288702929	40.1219512195122	2198.81991517232
ENSG00000008294	SPAG9	2.022654e-04	3.1669971991494	2.022654e-04	3.1669971991494	2.022654e-04	7911.75941422594	785.487804878049	25056.5199051975
ENSG00000008438	PGLYRP1	2.516612e-02	13.275029684168	2.516612e-02	13.275029684168	2.516612e-02	1040.0690376569	0	13806.9473484794
ENSG00000008838	MED24	7.709206e-05	2.33665599032622	7.709206e-05	2.33665599032622	7.709206e-05	3862.21757322176	785.073170731707	9024.67382841183
ENSG00000008853	RHOBTB2	1.916876e-02	4.13026944989543	1.916876e-02	4.13026944989543	1.916876e-02	1275.46025104603	84.4146341463415	5267.99450945135
ENSG00000010017	RANBP9	2.580918e-10	-1.91645459010184	2.580918e-10	-1.91645459010184	2.580918e-10	1369.68619246862	5104.9512195122	2624.9413905556
ENSG00000010219	DYRK4	1.255356e-45	2.66113719343041	1.255356e-45	2.66113719343041	1.255356e-45	149187.167364017	24056.0487804878	397007.519854912
ENSG00000010379	SLC6A13	1.259344e-47	2.53228530268461	1.259344e-47	2.53228530268461	1.259344e-47	805759.514644351	143879.804878049	2040412.97643218
ENSG00000010438	PRSS3	4.856720e-07	3.96701142555057	4.856720e-07	3.96701142555057	4.856720e-07	6880.06276150628	460.146341463415	27293.2875834004
ENSG00000010539	ZNF200	3.540863e-07	3.0878159887247	3.540863e-07	3.0878159887247	3.540863e-07	9894.69037656904	1109.48780487805	30552.9831482503
ENSG00000010932	FMO1	3.203127e-14	2.2834728061635	3.203127e-14	2.2834728061635	3.203127e-14	44100.2845188285	8838.19512195122	100701.800442818
ENSG00000011105	TSPAN9	1.530411e-51	-1.5790582793017	1.530411e-51	-1.5790582793017	1.530411e-51	124717.612970711	395890.12195122	196936.379336147
ENSG00000011143	MKS1	2.816080e-02	1.87010380750375	2.816080e-02	1.87010380750375	2.816080e-02	1463.24267782427	437	2736.41570310115
ENSG00000011198	ABHD5	3.178851e-10	2.39643801787532	3.178851e-10	2.39643801787532	3.178851e-10	37361.7029288703	6914.80487804878	89535.0053113086
ENSG00000011275	RNF216	1.828763e-03	5.92892434454896	1.828763e-03	5.92892434454896	1.828763e-03	4217.73640167364	79.9756097560976	25006.6400307732
ENSG00000011485	PPP5C	2.141335e-54	2.2657670254306	2.141335e-54	2.2657670254306	2.141335e-54	286770.39958159	61994.9512195122	649754.915241523
ENSG00000011523	CEP68	1.580431e-02	1.87391148912645	1.580431e-02	1.87391148912645	1.580431e-02	24856.8221757322	9640.9512195122	46579.4846582777
ENSG00000011677	GABRA3	7.173322e-45	-2.12340040419029	7.173322e-45	-2.12340040419029	7.173322e-45	46789.1485355649	219254.707317073	99352.0969121377
ENSG00000012171	SEMA3B	2.271209e-45	-2.54660880543326	2.271209e-45	-2.54660880543326	2.271209e-45	32327.010460251	205796.195121951	82324.2494914086
ENSG00000013288	MAN2B2	6.691015e-03	1.74242788725261	6.691015e-03	1.74242788725261	6.691015e-03	59098.5334728033	17698.6585365854	102974.932818745
ENSG00000013306	SLC25A39	6.389206e-06	1.5742886434314	6.389206e-06	1.5742886434314	6.389206e-06	7399.11715481172	2653.21951219512	11648.3461082385
ENSG00000013374	NUB1	4.260979e-04	1.94311106310527	4.260979e-04	1.94311106310527	4.260979e-04	814.479079497908	233.512195121951	1582.62331004018
ENSG00000013503	POLR3B	3.643420e-05	4.21238050166094	3.643420e-05	4.21238050166094	3.643420e-05	10889.9665271967	720.487804878049	45872.6826629035
ENSG00000013810	TACC3	3.065130e-11	-2.15206316986377	3.065130e-11	-2.15206316986377	3.065130e-11	70335.8493723849	310843.634146341	151367.190955395
ENSG00000014824	SLC30A9	1.294799e-02	14.9570719725274	1.294799e-02	14.9570719725274	1.294799e-02	3932.43305439331	0	58817.6842217064
ENSG00000014914	MTMR11	1.108908e-76	-4.18056651076301	1.108908e-76	-4.18056651076301	1.108908e-76	1460377.75104603	29147469.3658537	6105206.31908642
ENSG00000015133	CCDC88C	3.388180e-23	-1.9686400169631	3.388180e-23	-1.9686400169631	3.388180e-23	34914.4372384937	146692.756097561	68733.9583174453
ENSG00000015171	ZMYND11	4.713849e-07	-1.69325988754744	4.713849e-07	-1.69325988754744	4.713849e-07	794.037656903766	2626.26829268293	1344.51211363731
ENSG00000015479	MATR3	2.139312e-04	3.65956954206905	2.139312e-04	3.65956954206905	2.139312e-04	10619.6548117155	889.585365853659	38863.365296241
ENSG00000016391	CHDH	7.365383e-03	3.77321696903578	7.365383e-03	3.77321696903578	7.365383e-03	5707.48953974895	540.707317073171	21535.5963819749
ENSG00000016864	GLT8D1	1.475762e-03	3.30521427649958	1.475762e-03	3.30521427649958	1.475762e-03	2934.85774058577	375.512195121951	9700.3337036794
ENSG00000022277	RTF2	2.761643e-08	2.01766406646372	2.761643e-08	2.01766406646372	2.761643e-08	10081.9560669456	2469.78048780488	20342.0004759421
ENSG00000023228	NDUFS1	4.756039e-30	2.82750582970887	4.756039e-30	2.82750582970887	4.756039e-30	43857.5439330544	6576.17073170732	124007.461147424
ENSG00000023516	AKAP11	9.999860e-03	8.03531248948279	9.999860e-03	8.03531248948279	9.999860e-03	1564.01464435146	6.53658536585366	12567.3464054913
ENSG00000025708	TYMP	3.263497e-02	-1.72249163847971	3.263497e-02	-1.72249163847971	3.263497e-02	425.981171548117	1544.51219512195	733.749006141422
ENSG00000027001	MIPEP	9.809364e-07	2.00914187895443	9.809364e-07	2.00914187895443	9.809364e-07	9457.24476987448	2746.21951219512	19000.9465266775
ENSG00000028277	POU2F2	1.890532e-03	6.13279167032531	1.890532e-03	6.13279167032531	1.890532e-03	2514.12761506276	36.2682926829268	15418.6208957917
ENSG00000029639	TFB1M	7.944346e-06	1.91328147446842	7.944346e-06	1.91328147446842	7.944346e-06	6924.80543933054	1812.09756097561	13249.1019613693
ENSG00000030304	MUSK	1.170438e-25	2.93383136836488	1.170438e-25	2.93383136836488	1.170438e-25	230652.947698745	31981.756097561	676696.853164402
ENSG00000031823	RANBP3	3.699119e-05	1.79152881979299	3.699119e-05	1.79152881979299	3.699119e-05	2742.12970711297	847.390243902439	4912.60439790339
ENSG00000032742	IFT88	8.443887e-33	-1.8315061183746	8.443887e-33	-1.8315061183746	8.443887e-33	26896.3451882845	104730.951219512	49260.8207742584
ENSG00000033327	GAB2	1.372225e-05	1.83273082307472	1.372225e-05	1.83273082307472	1.372225e-05	3647.46861924686	1018.21951219512	6684.82816469152
ENSG00000034693	PEX3	2.465815e-02	1.57102246676471	2.465815e-02	1.57102246676471	2.465815e-02	2706.50627615063	925.121951219512	4251.98216627234
ENSG00000034971	MYOC	1.300413e-02	14.2552587336037	1.300413e-02	14.2552587336037	1.300413e-02	1919.5	0	27362.9691391523
ENSG00000035115	SH3YL1	7.456873e-24	-1.82924176617924	7.456873e-24	-1.82924176617924	7.456873e-24	27148.190376569	104433.707317073	49660.6037130054
ENSG00000037637	FBXO42	5.250065e-03	3.88314112884692	5.250065e-03	3.88314112884692	5.250065e-03	5419.69456066946	452.09756097561	21045.4388543235
ENSG00000039139	DNAH5	2.012498e-08	1.53902026480972	2.012498e-08	1.53902026480972	2.012498e-08	21088.4790794979	7549.46341463415	32455.596657363
ENSG00000039537	C6	3.463270e-02	4.86331712007165	3.463270e-02	4.86331712007165	3.463270e-02	6602.28661087866	294.658536585366	32109.013506306
ENSG00000039600	SOX30	4.574026e-05	2.56059954748714	4.574026e-05	2.56059954748714	4.574026e-05	1851.87656903766	318.146341463415	4741.91430467986
ENSG00000040633	PHF23	8.855827e-24	3.34996514519337	8.855827e-24	3.34996514519337	8.855827e-24	34660.3326359833	3738.9756097561	116110.906251352
ENSG00000042317	AL049834.1	2.809876e-11	1.71848231565968	2.809876e-11	1.71848231565968	2.809876e-11	3803.40376569038	1209.80487804878	6536.08211065233
ENSG00000042445	RETSAT	2.074911e-15	1.84399905812529	2.074911e-15	1.84399905812529	2.074911e-15	284404.389121339	83804.8292682927	524441.425666448
ENSG00000042832	TG	1.096724e-05	-2.10287666482928	1.096724e-05	-2.10287666482928	1.096724e-05	3781.57740585774	18921.0243902439	7952.1908830239
ENSG00000043093	DCUN1D1	5.810188e-39	2.28496843962252	5.810188e-39	2.28496843962252	5.810188e-39	249993.951882845	55146.6341463415	571228.290148812
ENSG00000043143	JADE2	2.236415e-03	-2.09370187955426	2.236415e-03	-2.09370187955426	2.236415e-03	8232.97489539749	34066.5121951219	17237.3950128168
ENSG00000044012	GUCA2B	3.718204e-16	-1.56311236549514	3.718204e-16	-1.56311236549514	3.718204e-16	354154.40167364	1103039.36585366	553583.124550601
ENSG00000047249	ATP6V1H	1.620990e-02	2.12587249646575	1.620990e-02	2.12587249646575	1.620990e-02	5194.5460251046	1231.58536585366	11042.9425263954
ENSG00000047315	POLR2B	9.900830e-05	4.17260025915989	9.900830e-05	4.17260025915989	9.900830e-05	1110.67573221757	70.2926829268293	4634.40584809364
ENSG00000047578	KIAA0556	9.244510e-19	-2.18179113799944	9.244510e-19	-2.18179113799944	9.244510e-19	12067.2552301255	60842.3902439024	26328.2305210652
ENSG00000048028	USP28	4.021495e-30	-3.65442173626918	4.021495e-30	-3.65442173626918	4.021495e-30	8872.97907949791	124006.56097561	32425.6076135789
ENSG00000048707	VPS13D	4.442672e-07	-1.57260698458187	4.442672e-07	-1.57260698458187	4.442672e-07	4664.49372384937	16529.0731707317	7335.41540966383
ENSG00000049089	COL9A2	9.694264e-03	3.16678711188926	9.694264e-03	3.16678711188926	9.694264e-03	5644.13807531381	729.121951219512	17873.7837146272
ENSG00000049192	ADAMTS6	8.188012e-11	-3.1784270020445	8.188012e-11	-3.1784270020445	8.188012e-11	476.57949790795	4939.17073170732	1514.77314477144
ENSG00000049239	H6PD	1.353795e-03	1.77751916302444	1.353795e-03	1.77751916302444	1.353795e-03	2396.87029288703	790.731707317073	4260.4828768907
ENSG00000049245	VAMP3	4.643357e-19	-1.97162386333101	4.643357e-19	-1.97162386333101	4.643357e-19	6036.86192468619	25015.1707317073	11902.4210303457
ENSG00000049246	PER3	9.671494e-03	2.71707796895572	9.671494e-03	2.71707796895572	9.671494e-03	763.778242677824	108.170731707317	2075.24503634764
ENSG00000049759	NEDD4L	4.640512e-06	-3.01005565378162	4.640512e-06	-3.01005565378162	4.640512e-06	1335.64853556485	11591.9024390244	4020.37642594213
ENSG00000051128	HOMER3	5.735119e-04	12.3533820904533	5.735119e-04	12.3533820904533	5.735119e-04	613.002092050209	0	7572.64906534348
ENSG00000052723	SIKE1	2.783101e-04	2.3416208841392	2.783101e-04	2.3416208841392	2.783101e-04	5278.98535564854	1205.43902439024	12361.3823558516
ENSG00000053900	ANAPC4	2.354201e-09	2.47876998496291	2.354201e-09	2.47876998496291	2.354201e-09	2492061.01882845	494661.56097561	6177246.05416807
ENSG00000054219	LY75	3.859237e-13	3.99810254971923	3.859237e-13	3.99810254971923	3.859237e-13	30299.8242677824	1907.73170731707	121141.804661065
ENSG00000054523	KIF1B	1.099816e-18	-4.108972410244	1.099816e-18	-4.108972410244	1.099816e-18	520.759414225941	9877.39024390244	2139.78606542922
ENSG00000054967	RELT	3.325731e-10	-2.40005098521602	3.325731e-10	-2.40005098521602	3.325731e-10	2351947.9539749	12724372.7560976	5644795.00411425
ENSG00000055044	NOP58	3.937742e-83	-5.24416188135852	3.937742e-83	-5.24416188135852	3.937742e-83	204357.087866109	8569011.70731707	1071681.65037288
ENSG00000055208	TAB2	3.276663e-08	-1.53199825519857	3.276663e-08	-1.53199825519857	3.276663e-08	2495.13807531381	7983.41463414634	3822.54717786027
ENSG00000055332	EIF2AK2	6.522772e-13	2.04346521095801	6.522772e-13	2.04346521095801	6.522772e-13	547345.50209205	132267.243902439	1118481.49189945
ENSG00000055483	AC022966.1	2.815593e-04	3.39730904065015	2.815593e-04	3.39730904065015	2.815593e-04	13368.6150627615	1599.21951219512	45417.3168136915
ENSG00000055950	MRPL43	7.598243e-13	-2.28227723977309	7.598243e-13	-2.28227723977309	7.598243e-13	4532.85774058577	24535.3658536585	10345.2380524682
ENSG00000055957	ITIH1	4.368472e-18	2.5860027514227	4.368472e-18	2.5860027514227	4.368472e-18	31164.5188284519	5387.07317073171	80591.5314371411
ENSG00000056998	GYG2	1.800443e-69	-4.59442886495677	1.800443e-69	-4.59442886495677	1.800443e-69	6703.71757322176	175569.219512195	30799.753520928
ENSG00000057593	F7	4.648849e-26	-2.6994923061305	4.648849e-26	-2.6994923061305	4.648849e-26	458232.834728033	3061535.58536585	1236996.01176469
ENSG00000057935	MTA3	7.859256e-04	1.8971450999942	7.859256e-04	1.8971450999942	7.859256e-04	8027.87866108787	2496.9756097561	15230.0506652308
ENSG00000059691	GATB	5.330364e-03	11.9198196666554	5.330364e-03	11.9198196666554	5.330364e-03	459.939330543933	0	5482.39387768588
ENSG00000060558	GNA15	1.040950e-30	-3.78330392429909	1.040950e-30	-3.78330392429909	1.040950e-30	10592.6129707113	163000	40075.0742206735
ENSG00000061492	WNT8A	8.285725e-72	-3.08519986652342	8.285725e-72	-3.08519986652342	8.285725e-72	99900.2238493724	904493.951219512	308212.157285744
ENSG00000062096	ARSF	2.650993e-05	3.70350561410933	2.650993e-05	3.70350561410933	2.650993e-05	8197.52510460251	701.121951219512	30359.5802466976
ENSG00000062725	APPBP2	1.036696e-18	6.23590247777605	1.036696e-18	6.23590247777605	1.036696e-18	14256.3974895397	192.463414634146	88901.5044291812
ENSG00000063176	SPHK2	6.721894e-04	-1.74583672630656	6.721894e-04	-1.74583672630656	6.721894e-04	2335.94979079498	8234.14634146341	4078.18693557801
ENSG00000063322	MED29	1.672678e-02	2.74408486869158	1.672678e-02	2.74408486869158	1.672678e-02	1199.09832635983	204.317073170732	3290.42757343742
ENSG00000063515	GSC2	4.924318e-02	5.69011684110699	4.924318e-02	5.69011684110699	4.924318e-02	1638.31171548117	33.6341463414634	9322.1850832423
ENSG00000064012	CASP8	3.314225e-08	2.15687093311689	3.314225e-08	2.15687093311689	3.314225e-08	29772.3179916318	7657.90243902439	64215.0472876637
ENSG00000064313	TAF2	4.779126e-02	2.87943158393848	4.779126e-02	2.87943158393848	4.779126e-02	2445.14644351464	413.268292682927	7040.63189681091
ENSG00000064763	FAR2	3.411712e-36	1.87188260845564	3.411712e-36	1.87188260845564	3.411712e-36	1150578.84309623	331378.804878049	2153748.52604885
ENSG00000064995	TAF11	7.027621e-18	2.0615877372627	7.027621e-18	2.0615877372627	7.027621e-18	17892.0230125523	4421.14634146341	36885.9752374998
ENSG00000065060	UHRF1BP1	1.080219e-28	1.511124303539	1.080219e-28	1.511124303539	1.080219e-28	894051.962343096	331742.390243902	1351023.64892338
ENSG00000065135	GNAI3	1.180122e-03	5.36181282689262	1.180122e-03	5.36181282689262	1.180122e-03	12071.9184100418	370.512195121951	64727.3669761635
ENSG00000065268	WDR18	7.860719e-14	-1.55138194727151	7.860719e-14	-1.55138194727151	7.860719e-14	76465.3284518828	247935.512195122	118626.930152437
ENSG00000065802	ASB1	1.126152e-02	1.81761673128421	1.126152e-02	1.81761673128421	1.126152e-02	25010.1380753138	8334.31707317073	45458.8454174186
ENSG00000065882	TBC1D1	1.142293e-36	2.57280907507642	1.142293e-36	2.57280907507642	1.142293e-36	105094.625523013	18717.3414634146	270388.406287365
ENSG00000065923	SLC9A7	4.282682e-07	14.441407621172	4.282682e-07	14.441407621172	4.282682e-07	2289.57949790795	0	33064.750810367
ENSG00000066032	CTNNA2	1.097409e-17	6.71137652192715	1.097409e-17	6.71137652192715	1.097409e-17	18023.1548117155	180.536585365854	120960.178054406
ENSG00000066135	KDM4A	4.336110e-03	4.94740269723823	4.336110e-03	4.94740269723823	4.336110e-03	6866.88075313808	282.463414634146	33973.2243596886
ENSG00000066248	NGEF	1.116458e-02	12.0748688268862	1.116458e-02	12.0748688268862	1.116458e-02	438.47280334728	0	5294.50158457546
ENSG00000066322	ELOVL1	9.426363e-16	-3.0638090803863	9.426363e-16	-3.0638090803863	9.426363e-16	1077.88493723849	10545.6097560976	3302.43365832292
ENSG00000067066	SP100	9.391861e-03	4.672048871437	9.391861e-03	4.672048871437	9.391861e-03	5353.58158995816	267.829268292683	25012.1948255099
ENSG00000068078	FGFR3	1.483452e-15	-4.67591585974863	1.483452e-15	-4.67591585974863	1.483452e-15	2827.01046025105	79840	13218.8630467631
ENSG00000068438	FTSJ1	2.259088e-04	1.72357205438604	2.259088e-04	1.72357205438604	2.259088e-04	23538.89958159	7543.60975609756	40570.9895098278
ENSG00000068650	ATP11A	4.248156e-13	-2.05215501561375	4.248156e-13	-2.05215501561375	4.248156e-13	6973.13179916318	32607.6097560976	14309.9473961884
ENSG00000068985	PAGE1	4.910982e-02	1.5380309352307	4.910982e-02	1.5380309352307	4.910982e-02	5397.49163179916	2195.56097560976	8301.50910235593
ENSG00000069122	ADGRF5	1.192249e-03	1.57411963776546	1.192249e-03	1.57411963776546	1.192249e-03	9677.99581589958	3761.82926829268	15234.3232680195
ENSG00000069188	SDK2	4.122208e-144	-3.90779932059421	4.122208e-144	-3.90779932059421	4.122208e-144	13297.9665271967	219592.073170732	51965.7845602636
ENSG00000069248	NUP133	2.091514e-08	-2.91454907351681	2.091514e-08	-2.91454907351681	2.091514e-08	294.347280334728	2367.63414634146	857.889593191774
ENSG00000069424	KCNAB2	4.248157e-04	1.85196497956897	4.248157e-04	1.85196497956897	4.248157e-04	6675.0230125523	2105.53658536585	12361.9088570639
ENSG00000069974	RAB27A	4.440860e-03	4.6028239545031	4.440860e-03	4.6028239545031	4.440860e-03	12264.3472803347	638.024390243902	56450.6314482696
ENSG00000070019	GUCY2C	1.093852e-05	2.99985464737071	1.093852e-05	2.99985464737071	1.093852e-05	305710.466527197	43838.3902439024	917086.963761478
ENSG00000070061	ELP1	6.975749e-13	-2.00243717419514	6.975749e-13	-2.00243717419514	6.975749e-13	2454.05020920502	11039.1707317073	4914.08136625349
ENSG00000070193	FGF10	3.716527e-09	1.74228000281132	3.716527e-09	1.74228000281132	3.716527e-09	208463.479079498	68062.3902439024	363201.750916685
ENSG00000070444	MNT	4.026314e-17	2.64147072786833	4.026314e-17	2.64147072786833	4.026314e-17	2842.83682008368	485.951219512195	7509.27024435733
ENSG00000070476	ZXDC	1.634076e-02	4.13117621875783	1.634076e-02	4.13117621875783	1.634076e-02	1460.3870292887	94.780487804878	6033.11616557988
ENSG00000070501	POLB	1.687277e-41	-2.43620618647293	1.687277e-41	-2.43620618647293	1.687277e-41	12272.5041841004	72731.1219512195	29898.3506168203
ENSG00000070610	GBA2	2.449305e-02	5.06115459768347	2.449305e-02	5.06115459768347	2.449305e-02	4401.41422594142	165.80487804878	22276.2378459328
ENSG00000070756	PABPC1	8.072961e-33	-3.68100493299151	8.072961e-33	-3.68100493299151	8.072961e-33	26655.679916318	350319.609756098	98119.6892642091
ENSG00000070761	CFAP20	1.299368e-97	-2.43172553531819	1.299368e-97	-2.43172553531819	1.299368e-97	36064.2468619247	219459.317073171	87698.3500061612
ENSG00000070950	RAD18	1.435157e-15	1.63623119544726	1.435157e-15	1.63623119544726	1.435157e-15	70068.5313807531	22229.8536585366	114648.316864363
ENSG00000071203	MS4A12	1.759850e-02	3.89001059698293	1.759850e-02	3.89001059698293	1.759850e-02	2486.28242677824	170.731707317073	9671.6649872598
ENSG00000071539	TRIP13	6.721894e-04	1.92742100977736	6.721894e-04	1.92742100977736	6.721894e-04	2602.21338912134	737.560975609756	5015.56075811643
ENSG00000072062	PRKACA	5.894051e-91	-1.80345824345233	5.894051e-91	-1.80345824345233	5.894051e-91	662894.89539749	2471321.24390244	1195503.26364708
ENSG00000072110	ACTN1	2.618370e-02	2.92370891871035	2.618370e-02	2.92370891871035	2.618370e-02	2592.83263598326	379.317073170732	7580.68790254754
ENSG00000072134	EPN2	1.912033e-06	1.90914196614358	1.912033e-06	1.90914196614358	1.912033e-06	498.301255230126	152.170731707317	951.327838141857
ENSG00000072195	SPEG	5.392060e-28	4.36261066536995	5.392060e-28	4.36261066536995	5.392060e-28	24653.1610878661	1236.82926829268	107552.143497008
ENSG00000072310	SREBF1	3.069517e-13	-1.72425590452799	3.069517e-13	-1.72425590452799	3.069517e-13	46133.1234309623	162060.097560976	79545.3104701551
ENSG00000072422	RHOBTB1	2.320039e-02	2.88107184774787	2.320039e-02	2.88107184774787	2.320039e-02	416.320083682008	54.7317073170732	1199.44807274827
ENSG00000072501	SMC1A	1.639786e-18	6.28471255221148	1.639786e-18	6.28471255221148	1.639786e-18	55377.1317991632	772.878048780488	348029.35532367
ENSG00000072571	HMMR	2.225784e-02	3.28226546911446	2.225784e-02	3.28226546911446	2.225784e-02	627.28870292887	65.5121951219512	2058.92804878903
ENSG00000072736	NFATC3	1.263123e-181	-6.17879358972858	1.263123e-181	-6.17879358972858	1.263123e-181	68224.5460251046	5001646.63414634	421545.387642059
ENSG00000072958	AP1M1	3.628823e-03	2.40735264041963	3.628823e-03	2.40735264041963	3.628823e-03	892.1589958159	195.512195121951	2147.74131425153
ENSG00000073150	PANX2	6.068223e-25	-2.05927007747956	6.068223e-25	-2.05927007747956	6.068223e-25	15587.2468619247	72789.6097560976	32098.3510530487
ENSG00000073282	TP63	3.645491e-02	6.29154793006273	3.645491e-02	6.29154793006273	3.645491e-02	1714.87029288703	23.3414634146341	10789.1886415395
ENSG00000073331	ALPK1	6.597612e-04	-1.984958714866	6.597612e-04	-1.984958714866	6.597612e-04	2506.14853556485	12203.512195122	4974.60137641811
ENSG00000073536	NLE1	9.147968e-04	7.04670465279837	9.147968e-04	7.04670465279837	9.147968e-04	1896.24058577406	19.6341463414634	13362.2473585992
ENSG00000073849	ST6GAL1	8.768844e-11	-1.86502852320118	8.768844e-11	-1.86502852320118	8.768844e-11	13054.6213389121	50270.5121951219	24347.2411566619
ENSG00000074181	NOTCH3	1.112639e-04	2.19450887149136	1.112639e-04	2.19450887149136	1.112639e-04	1554.03138075314	391.80487804878	3410.33565163873
ENSG00000074219	TEAD2	7.168532e-18	1.81990234075818	7.168532e-18	1.81990234075818	7.168532e-18	151509.368200837	46471.2195121951	275732.253835496
ENSG00000075035	WSCD2	3.027225e-32	-3.06112209950789	3.027225e-32	-3.06112209950789	3.027225e-32	31866.7447698745	291009.658536585	97547.9966544401
ENSG00000075131	TIPIN	7.816813e-34	-3.08278203603615	7.816813e-34	-3.08278203603615	7.816813e-34	7016.48326359833	66517.243902439	21630.2885611692
ENSG00000075213	SEMA3A	1.166633e-02	1.61023820857217	1.166633e-02	1.61023820857217	1.166633e-02	1445.42259414226	478.268292682927	2327.47468862137
ENSG00000075340	ADD2	3.907436e-02	11.7207266544467	3.907436e-02	11.7207266544467	3.907436e-02	420.075313807531	0	4923.58792741901
ENSG00000075415	SLC25A3	9.799051e-03	2.14459255611135	9.799051e-03	2.14459255611135	9.799051e-03	2109.03765690377	473.560975609756	4523.02645955434
ENSG00000075420	FNDC3B	2.274507e-16	2.52786887440018	2.274507e-16	2.52786887440018	2.274507e-16	8575.98117154812	1636.17073170732	21678.9558709985
ENSG00000076201	PTPN23	1.668597e-12	1.58271077666694	1.668597e-12	1.58271077666694	1.668597e-12	38536.7071129707	13848.1951219512	60992.4616449562
ENSG00000076382	SPAG5	8.373494e-16	-2.86298166235541	8.373494e-16	-2.86298166235541	8.373494e-16	665.483263598326	5520.75609756098	1905.26638028644
ENSG00000076662	ICAM3	4.928320e-05	3.13657340606144	4.928320e-05	3.13657340606144	4.928320e-05	8286.17364016736	1020.0243902439	25990.1918777562
ENSG00000076685	NT5C2	3.340473e-71	2.7948242656542	3.340473e-71	2.7948242656542	3.340473e-71	809318.577405858	125596.243902439	2261903.19877863
ENSG00000076944	STXBP2	2.303110e-10	1.56717555518574	2.303110e-10	1.56717555518574	2.303110e-10	6102.83682008368	2227.9756097561	9564.21668172264
ENSG00000077080	ACTL6B	3.570959e-03	1.77562757277486	3.570959e-03	1.77562757277486	3.570959e-03	9591.23849372385	2589.21951219512	17030.4675265157
ENSG00000077157	PPP1R12B	3.088031e-04	4.41925992889831	3.088031e-04	4.41925992889831	3.088031e-04	5458.67364016736	334.292682926829	24123.2976829251
ENSG00000077274	CAPN6	4.927714e-02	1.55545625812339	4.927714e-02	1.55545625812339	4.927714e-02	71787.2635983264	28433.512195122	111661.94841757
ENSG00000077380	DYNC1I2	2.035061e-17	1.66292914643293	2.035061e-17	1.66292914643293	2.035061e-17	35793.9539748954	12305.8536585366	59522.8093309325
ENSG00000077420	APBB1IP	5.328251e-05	4.45288248154182	5.328251e-05	4.45288248154182	5.328251e-05	20625.0606694561	878.585365853659	91840.9713357581
ENSG00000077498	TYR	1.493384e-07	1.52631635479046	1.493384e-07	1.52631635479046	1.493384e-07	3735.44979079498	1398.12195121951	5701.47810818896
ENSG00000077684	JADE1	1.960553e-02	4.03342463958334	1.960553e-02	4.03342463958334	1.960553e-02	707.209205020921	51.1463414634146	2852.47503287152
ENSG00000077721	UBE2A	3.287899e-02	4.29727825694764	3.287899e-02	4.29727825694764	3.287899e-02	5341.91631799163	315.780487804878	22955.7008437392
ENSG00000077943	ITGA8	2.380985e-34	1.50541184174261	2.380985e-34	1.50541184174261	2.380985e-34	185957.10460251	67917.4390243902	279942.027324789
ENSG00000078140	UBE2K	1.493236e-02	1.77903135528051	1.493236e-02	1.77903135528051	1.493236e-02	5493.32845188285	1870.73170731707	9772.80356075413
ENSG00000078237	TIGAR	1.915203e-25	-3.04893733717755	1.915203e-25	-3.04893733717755	1.915203e-25	4064.64644351464	36109.0243902439	12392.8523040577
ENSG00000078295	ADCY2	1.535746e-06	2.30694301704518	1.535746e-06	2.30694301704518	1.535746e-06	3327.20292887029	664.878048780488	7675.6675630496
ENSG00000078369	GNB1	1.042753e-02	1.787029395764	1.042753e-02	1.787029395764	1.042753e-02	3164.66317991632	1136.46341463415	5655.34613020244
ENSG00000078808	SDF4	7.752250e-03	4.10638999435921	7.752250e-03	4.10638999435921	7.752250e-03	5390.7719665272	389.487804878049	22136.6120652194
ENSG00000079134	THOC1	2.024984e-46	-1.59780095765369	2.024984e-46	-1.59780095765369	2.024984e-46	47444.3138075314	154582.341463415	75806.5700368959
ENSG00000079335	CDC14A	3.455363e-02	2.05539667904048	3.455363e-02	2.05539667904048	3.455363e-02	2461.29079497908	612.585365853659	5058.92892615291
ENSG00000079805	DNM2	3.743778e-03	2.18781013509158	3.743778e-03	2.18781013509158	3.743778e-03	922.803347280335	209.829268292683	2018.91851587635
ENSG00000080298	RFX3	3.389069e-19	1.96358063296965	3.389069e-19	1.96358063296965	3.389069e-19	97919.0376569038	25497.1707317073	192271.925942122
ENSG00000080503	SMARCA2	9.961705e-03	1.7352157019295	9.961705e-03	1.7352157019295	9.961705e-03	1499.08368200837	523.487804878049	2601.23354352721
ENSG00000081026	MAGI3	2.122012e-18	1.5861580104535	2.122012e-18	1.5861580104535	2.122012e-18	35955.9393305439	13058.6829268293	57031.8011925223
ENSG00000081386	ZNF510	2.547570e-03	6.35457949461597	2.547570e-03	6.35457949461597	2.547570e-03	5813.31171548117	72.4634146341463	36941.1514230074
ENSG00000081791	DELE1	7.024592e-05	2.0599716664319	7.024592e-05	2.0599716664319	7.024592e-05	3289.49372384937	877.975609756098	6776.26386803526
ENSG00000081803	CADPS2	4.275246e-10	3.70968528808857	4.275246e-10	3.70968528808857	4.275246e-10	16546.679916318	1235.60975609756	61382.9750522754
ENSG00000082014	SMARCD3	8.166423e-70	-2.2666154965491	8.166423e-70	-2.2666154965491	8.166423e-70	86709.5	459897.073170732	196537.096398024
ENSG00000082805	ERC1	4.416380e-34	-1.93442162963776	4.416380e-34	-1.93442162963776	4.416380e-34	147650.240585774	595604.804878049	285617.819010341
ENSG00000082898	XPO1	4.108520e-15	3.88086350198897	4.108520e-15	3.88086350198897	4.108520e-15	14155.0083682008	989.926829268293	54933.655346499
ENSG00000083454	P2RX5	3.559761e-11	3.87977431876166	3.559761e-11	3.87977431876166	3.559761e-11	13466.510460251	924.073170731707	52247.0214470173
ENSG00000083782	EPYC	1.079265e-04	13.658143171284	1.079265e-04	13.658143171284	1.079265e-04	1544.23430962343	0	21091.3732908457
ENSG00000083799	CYLD	2.064206e-26	-1.50032814438314	2.064206e-26	-1.50032814438314	2.064206e-26	253540.70502092	792579.512195122	380394.255489632
ENSG00000083828	ZNF586	4.766565e-29	5.1531723793849	4.766565e-29	5.1531723793849	4.766565e-29	14049.3179916318	440.365853658537	72398.5574236723
ENSG00000083845	RPS5	7.270853e-68	-3.10233790233112	7.270853e-68	-3.10233790233112	7.270853e-68	21396.8953974895	189855.731707317	66380.3995838461
ENSG00000084073	ZMPSTE24	8.719828e-32	-1.56144644165485	8.719828e-32	-1.56144644165485	8.719828e-32	71612.3472803347	227426.56097561	111818.84483943
ENSG00000084628	NKAIN1	1.646407e-72	-4.28464759797853	1.646407e-72	-4.28464759797853	1.646407e-72	13358.0774058577	285871.780487805	57234.6542706196
ENSG00000084676	NCOA1	4.936451e-09	1.87581301689031	4.936451e-09	1.87581301689031	4.936451e-09	72837.0585774059	20198.8292682927	136628.7025915
ENSG00000084734	GCKR	9.053785e-04	5.4580214052235	9.053785e-04	5.4580214052235	9.053785e-04	2382.15481171548	68.1707317073171	13001.8519528992
ENSG00000084754	HADHA	2.415353e-44	6.79863125721231	2.415353e-44	6.79863125721231	2.415353e-44	138305.960251046	1353.12195121951	940291.224421525
ENSG00000084764	MAPRE3	7.516117e-03	2.68388077735192	7.516117e-03	2.68388077735192	7.516117e-03	4633.62133891213	903.609756097561	12436.0872410339
ENSG00000085274	MYNN	3.378199e-03	1.72281971950883	3.378199e-03	1.72281971950883	3.378199e-03	12920.3953974895	4130.87804878049	22259.5119746461
ENSG00000085365	SCAMP1	1.975792e-02	2.73374245431488	1.975792e-02	2.73374245431488	1.975792e-02	3395.87866108787	627.853658536585	9283.45766551786
ENSG00000085377	PREP	1.217971e-15	1.78515698537603	1.217971e-15	1.78515698537603	1.217971e-15	25419.7866108787	7876.14634146341	45378.3096351782
ENSG00000085415	SEH1L	2.913888e-14	-1.71020468644994	2.913888e-14	-1.71020468644994	2.913888e-14	4277.62970711297	14922.7317073171	7315.62237200209
ENSG00000085465	OVGP1	1.023235e-10	2.12229988534525	1.023235e-10	2.12229988534525	1.023235e-10	9636.17364016736	2501.43902439024	20450.8502116941
ENSG00000085552	IGSF9	2.979001e-03	3.18234112068268	2.979001e-03	3.18234112068268	2.979001e-03	830.10460251046	103.341463414634	2641.67601103699
ENSG00000085733	CTTN	1.106151e-02	2.8880530589782	1.106151e-02	2.8880530589782	1.106151e-02	864.39539748954	142.146341463415	2496.41977188634
ENSG00000085832	EPS15	6.916977e-134	6.03291011225807	6.916977e-134	6.03291011225807	6.916977e-134	407255.355648536	6272.65853658537	2456934.9533633
ENSG00000085998	POMGNT1	9.445919e-25	1.91214645163159	9.445919e-25	1.91214645163159	9.445919e-25	105373.981171548	28238.1951219512	201490.484191469
ENSG00000086061	DNAJA1	3.641027e-04	15.2443194131254	3.641027e-04	15.2443194131254	3.641027e-04	3996.51882845188	0	60924.2095614902
ENSG00000086102	NFX1	5.920953e-10	-1.50762386104663	5.920953e-10	-1.50762386104663	5.920953e-10	46651.3012552301	140001.536585366	70332.6149212597
ENSG00000086159	AQP6	1.287102e-02	3.85324842249182	1.287102e-02	3.85324842249182	1.287102e-02	4505.91841004184	392.585365853659	17362.4230053706
ENSG00000087258	GNAO1	1.369148e-18	3.33882357484081	1.369148e-18	3.33882357484081	1.369148e-18	50685.9184100418	5356.07317073171	169231.339299906
ENSG00000087448	KLHL42	8.929517e-06	3.17923362157336	8.929517e-06	3.17923362157336	8.929517e-06	17733.7259414226	2099.68292682927	56379.6577487385
ENSG00000087494	PTHLH	4.059099e-04	3.71270773042662	4.059099e-04	3.71270773042662	4.059099e-04	6763.59832635983	642.268292682927	25111.2637917767
ENSG00000087502	ERGIC2	1.976484e-04	1.6188478328462	1.976484e-04	1.6188478328462	1.976484e-04	5117.92677824268	1910.31707317073	8285.14467362369
ENSG00000087510	TFAP2C	1.869095e-34	-3.45210894107432	1.869095e-34	-3.45210894107432	1.869095e-34	5386.76778242678	62049.5121951219	18595.7092252066
ENSG00000087589	CASS4	5.882835e-08	4.6097230875939	5.882835e-08	4.6097230875939	5.882835e-08	2791.52092050209	121.829268292683	12868.1384367399
ENSG00000088002	SULT2B1	1.964095e-06	1.95925026539517	1.964095e-06	1.95925026539517	1.964095e-06	375125.171548117	102379.585365854	734964.091912057
ENSG00000088035	ALG6	2.292030e-11	-1.69603106971859	2.292030e-11	-1.69603106971859	2.292030e-11	17243.2845188285	59569.9024390244	29245.1462879307
ENSG00000088280	ASAP3	2.521097e-03	5.49267631826181	2.521097e-03	5.49267631826181	2.521097e-03	10818.5230125523	308.414634146341	59422.6451496165
ENSG00000088726	TMEM40	7.915745e-19	1.71539203012494	7.915745e-19	1.71539203012494	7.915745e-19	1347456.61506276	442977.048780488	2311416.33841778
ENSG00000088782	DEFB127	1.359242e-30	-2.6886913098101	1.359242e-30	-2.6886913098101	1.359242e-30	25481.1276150628	177275.87804878	68510.8863827813
ENSG00000088926	F11	2.413976e-37	-2.36363581436702	2.413976e-37	-2.36363581436702	2.413976e-37	118655.688284519	656337.146341463	280458.834407658
ENSG00000089012	SIRPG	7.718303e-09	2.79227986980665	7.718303e-09	2.79227986980665	7.718303e-09	22006.1820083682	3382.56097560976	61447.4190332678
ENSG00000089057	SLC23A2	1.808319e-02	14.3794999457971	1.808319e-02	14.3794999457971	1.808319e-02	2108.37238493724	0	30317.3405949251
ENSG00000089486	CDIP1	9.776628e-55	-2.58840264928462	9.776628e-55	-2.58840264928462	9.776628e-55	19755.359832636	122686.829268293	51134.8257283659
ENSG00000089558	KCNH4	4.682544e-79	-3.72551994520944	4.682544e-79	-3.72551994520944	4.682544e-79	3440.33891213389	48875.7073170732	12817.051235435
ENSG00000089639	GMIP	2.380473e-33	1.8879114648922	2.380473e-33	1.8879114648922	2.380473e-33	65868.7887029289	18977.9512195122	124354.441370821
ENSG00000089737	DDX24	1.130644e-05	-2.82269824599162	1.130644e-05	-2.82269824599162	1.130644e-05	274.092050209205	2090.65853658537	773.679149365769
ENSG00000089775	ZBTB25	9.440437e-03	3.13398940031399	9.440437e-03	3.13398940031399	9.440437e-03	1642.05857740586	210.121951219512	5146.19417628463
ENSG00000089876	DHX32	2.166359e-05	2.98586830133977	2.166359e-05	2.98586830133977	2.166359e-05	3009.34728033473	350.80487804878	8985.51465207452
ENSG00000090104	RGS1	3.852397e-03	3.82730150949108	3.852397e-03	3.82730150949108	3.852397e-03	6546.48535564854	608.390243902439	25055.3732835349
ENSG00000090238	YPEL3	6.725015e-64	-3.09679204142606	6.725015e-64	-3.09679204142606	6.725015e-64	110678.150627615	1024606	342747.216023353
ENSG00000090372	STRN4	1.381424e-48	1.67081911579471	1.381424e-48	1.67081911579471	1.381424e-48	99365.6610878661	32800.3658536585	166022.045999185
ENSG00000090382	LYZ	1.286335e-09	-2.65640468305748	1.286335e-09	-2.65640468305748	1.286335e-09	780.36820083682	5405.46341463415	2072.97374321207
ENSG00000090581	GNPTG	1.744722e-03	6.78544645295568	1.744722e-03	6.78544645295568	1.744722e-03	2365.04184100418	26.4878048780488	16047.8647711336
ENSG00000090905	TNRC6A	9.998770e-34	1.62890908538132	9.998770e-34	1.62890908538132	9.998770e-34	505984.753138075	172171.975609756	824203.161451034
ENSG00000090932	DLL3	5.376608e-15	1.8957619378761	5.376608e-15	1.8957619378761	5.376608e-15	35419.309623431	10144.0731707317	67146.5790499492
ENSG00000090989	EXOC1	1.173264e-08	3.71698926612956	1.173264e-08	3.71698926612956	1.173264e-08	3491.85564853556	280.707317073171	12979.1899644806
ENSG00000091137	SLC26A4	2.411657e-02	4.88882651477083	2.411657e-02	4.88882651477083	2.411657e-02	6734.58786610879	271.243902439024	32924.2317258866
ENSG00000091409	ITGA6	1.913251e-03	2.34319866607714	1.913251e-03	2.34319866607714	1.913251e-03	5638.42887029289	1286.12195121951	13211.9590076411
ENSG00000091490	SEL1L3	1.918431e-61	-3.6896695450684	1.918431e-61	-3.6896695450684	1.918431e-61	235191.215481172	3392531.46341463	867777.865028498
ENSG00000091513	TF	5.470967e-09	3.34768041070506	5.470967e-09	3.34768041070506	5.470967e-09	20036.4121338912	1798.31707317073	67075.5044014408
ENSG00000091542	ALKBH5	2.846677e-16	1.66162688167578	2.846677e-16	1.66162688167578	2.846677e-16	69260.1317991632	24046.2926829268	115084.496825897
ENSG00000091831	ESR1	7.495939e-11	-1.66070841757362	7.495939e-11	-1.66070841757362	7.495939e-11	1438.73640167364	4961.43902439024	2389.32165292899
ENSG00000091844	RGS17	5.987437e-03	2.67251018813404	5.987437e-03	2.67251018813404	5.987437e-03	4678.48326359833	853.317073170732	12503.2941869811
ENSG00000091879	ANGPT2	1.159428e-10	7.43360546942999	1.159428e-10	7.43360546942999	1.159428e-10	190574.713389121	1166.43902439024	1416657.23178443
ENSG00000092051	JPH4	3.764632e-25	-1.99712392008383	3.764632e-25	-1.99712392008383	3.764632e-25	53599.9142259414	233436.707317073	107045.670815069
ENSG00000092098	RNF31	8.478087e-39	-2.08501262627185	8.478087e-39	-2.08501262627185	8.478087e-39	20919.8828451883	92545.4878048781	43618.2198723454
ENSG00000092200	RPGRIP1	2.555674e-03	2.31673433721151	2.555674e-03	2.31673433721151	2.555674e-03	8237.74267782427	1762.82926829268	19084.6613228282
ENSG00000092203	TOX4	5.007756e-08	2.36573413830726	5.007756e-08	2.36573413830726	5.007756e-08	34079.2175732218	5819.43902439024	80622.3684197714
ENSG00000092345	DAZL	5.542662e-03	2.65931193494472	5.542662e-03	2.65931193494472	5.542662e-03	924.633891213389	180.439024390244	2458.88994235815
ENSG00000092529	CAPN3	4.239883e-02	4.84486643289047	4.239883e-02	4.84486643289047	4.239883e-02	3757.19665271967	157.414634146341	18203.1159445299
ENSG00000092871	RFFL	2.736383e-02	3.49052904922891	2.736383e-02	3.49052904922891	2.736383e-02	644.884937238494	67.219512195122	2250.98960684113
ENSG00000092969	TGFB2	5.151582e-13	6.37589468776485	5.151582e-13	6.37589468776485	5.151582e-13	47988.9644351464	576.268292682927	305972.583413386
ENSG00000093072	ADA2	4.607024e-75	-1.8233644011759	4.607024e-75	-1.8233644011759	4.607024e-75	274690.393305439	1043088.26829268	500860.684498144
ENSG00000093217	XYLB	5.957326e-16	1.50013592098155	5.957326e-16	1.50013592098155	5.957326e-16	75834.1506276151	28046.8780487805	113761.533393611
ENSG00000095066	HOOK2	8.076271e-03	4.68024466893165	8.076271e-03	4.68024466893165	8.076271e-03	1019.03138075314	42.6585365853659	4769.31618724393
ENSG00000095739	BAMBI	3.530699e-03	3.71704830388414	3.530699e-03	3.71704830388414	3.530699e-03	2738.44769874477	221.634146341463	10178.9423738947
ENSG00000095906	NUBP2	1.158079e-51	-3.01424787029179	1.158079e-51	-3.01424787029179	1.158079e-51	6613.45188284519	56626.2195121951	19934.5832531433
ENSG00000095932	SMIM24	4.156760e-03	-1.80274514754749	4.156760e-03	-1.80274514754749	4.156760e-03	425.550209205021	1650.85365853659	767.15857468217
ENSG00000096006	CRISP3	9.131992e-31	1.55021351505311	9.131992e-31	1.55021351505311	9.131992e-31	407002.755230126	150044.243902439	630941.171821593
ENSG00000096996	IL12RB1	2.784451e-10	2.42723324526679	2.784451e-10	2.42723324526679	2.784451e-10	84416.1966527197	14525.2682926829	204897.79895446
ENSG00000099139	PCSK5	1.270260e-05	1.51221259257528	1.270260e-05	1.51221259257528	1.270260e-05	30741.6255230126	11955.8536585366	46487.8732321332
ENSG00000099337	KCNK6	1.146528e-33	2.26404591728955	1.146528e-33	2.26404591728955	1.146528e-33	175419.253138075	38289.0975609756	397157.243881242
ENSG00000099622	CIRBP	1.048943e-02	-1.74351022764003	1.048943e-02	-1.74351022764003	1.048943e-02	339.403765690377	1222.39024390244	591.753936780712
ENSG00000099783	HNRNPM	3.976474e-31	9.40360351681587	3.976474e-31	9.40360351681587	3.976474e-31	37419.6213389121	57.8292682926829	351879.282820512
ENSG00000099822	HCN2	6.125006e-86	-3.68963475047398	6.125006e-86	-3.68963475047398	6.125006e-86	5374.83472803347	72301.6829268293	19831.1769906067
ENSG00000099860	GADD45B	3.943557e-21	1.74230933226785	3.943557e-21	1.74230933226785	3.943557e-21	373108.933054393	111515.487804878	650071.176013172
ENSG00000099866	MADCAM1	3.173521e-06	-2.04744437931997	3.173521e-06	-2.04744437931997	3.173521e-06	823.86820083682	3796.60975609756	1686.8243171038
ENSG00000100003	SEC14L2	2.107679e-22	-2.21018079550876	2.107679e-22	-2.21018079550876	2.107679e-22	70599.4372384937	354719.292682927	156037.520358245
ENSG00000100023	PPIL2	5.220910e-03	12.3383631532045	5.220910e-03	12.3383631532045	5.220910e-03	724.460251046025	0	8938.65366746754
ENSG00000100029	PES1	1.442274e-13	4.66976040440245	1.442274e-13	4.66976040440245	1.442274e-13	6787.6359832636	272.975609756098	31696.6337541417
ENSG00000100038	TOP3B	1.152398e-03	2.41328827064954	1.152398e-03	2.41328827064954	1.152398e-03	520.075313807531	95.609756097561	1255.09165466609
ENSG00000100078	PLA2G3	1.395573e-05	1.87063006844068	1.395573e-05	1.87063006844068	1.395573e-05	1990.80962343096	579.829268292683	3724.06834213103
ENSG00000100083	GGA1	2.410662e-02	2.96431250262722	2.410662e-02	2.96431250262722	2.410662e-02	686.702928870293	94.7073170731707	2035.60207764094
ENSG00000100092	SH3BP1	1.601047e-02	2.49843592503011	1.601047e-02	2.49843592503011	1.601047e-02	3696.00836820084	758.19512195122	9234.24008632488
ENSG00000100097	LGALS1	1.974313e-02	2.06333175352443	1.974313e-02	2.06333175352443	1.974313e-02	1026.91422594142	256.756097560976	2118.8647305309
ENSG00000100151	PICK1	3.835076e-10	-1.78407110684485	3.835076e-10	-1.78407110684485	3.835076e-10	5416.44769874477	20322.2682926829	9663.32784106683
ENSG00000100170	SLC5A1	2.346799e-02	4.01549527452439	2.346799e-02	4.01549527452439	2.346799e-02	1104.85564853556	76.6341463414634	4436.54263572614
ENSG00000100221	JOSD1	3.516076e-02	2.95950679626909	3.516076e-02	2.95950679626909	3.516076e-02	1130.08158995816	177.536585365854	3344.48414581975
ENSG00000100226	GTPBP1	8.059231e-05	2.99503091238913	8.059231e-05	2.99503091238913	8.059231e-05	493.322175732218	67.8536585365854	1477.51516608505
ENSG00000100280	AP1B1	1.230368e-02	2.6156417362856	1.230368e-02	2.6156417362856	1.230368e-02	1434.51882845188	227.756097560976	3752.18731918627
ENSG00000100281	HMGXB4	9.680564e-22	1.54362761804631	9.680564e-22	1.54362761804631	9.680564e-22	348566.916317992	124411.219512195	538057.518765689
ENSG00000100290	BIK	3.122456e-18	-3.25241026787766	3.122456e-18	-3.25241026787766	3.122456e-18	328.778242677824	3246.80487804878	1069.32173234013
ENSG00000100297	MCM5	8.301798e-09	-4.20705455729105	8.301798e-09	-4.20705455729105	8.301798e-09	287.186192468619	5442	1208.20797981617
ENSG00000100321	SYNGR1	1.394214e-04	8.25340952771001	1.394214e-04	8.25340952771001	1.394214e-04	5208.76359832636	17.6341463414634	42990.0591100158
ENSG00000100342	APOL1	7.538858e-40	2.02822797237831	7.538858e-40	2.02822797237831	7.538858e-40	136356.190376569	36403.4878048781	276561.439528699
ENSG00000100344	PNPLA3	1.159392e-02	4.36130051778463	1.159392e-02	4.36130051778463	1.159392e-02	1824.62552301255	85	7957.7402382777
ENSG00000100345	MYH9	5.381022e-05	5.217699997393	5.381022e-05	5.217699997393	5.381022e-05	1652.16736401674	46.8048780487805	8620.51365092292
ENSG00000100346	CACNA1I	1.872381e-04	3.82053008228756	1.872381e-04	3.82053008228756	1.872381e-04	3861.31589958159	341.048780487805	14752.2735515667
ENSG00000100395	L3MBTL2	8.761009e-127	-5.27226116791752	8.761009e-127	-5.27226116791752	8.761009e-127	127233.364016736	5435302.56097561	670807.524368953
ENSG00000100418	DESI1	2.725973e-05	3.58240823078963	2.725973e-05	3.58240823078963	2.725973e-05	1353.33472803347	122.829268292683	4848.19746872056
ENSG00000100425	BRD1	8.308195e-11	1.78342029757634	8.308195e-11	1.78342029757634	8.308195e-11	6355.75732217573	1962.24390243902	11334.9866148376
ENSG00000100427	MLC1	2.860720e-13	1.80781722619173	2.860720e-13	1.80781722619173	2.860720e-13	8872.0460251046	2562.12195121951	16039.03763575
ENSG00000100439	ABHD4	1.979876e-67	2.43403475852907	1.979876e-67	2.43403475852907	1.979876e-67	202072.464435146	38939.243902439	491851.402176776
ENSG00000100445	SDR39U1	9.007632e-13	2.1984960819113	9.007632e-13	2.1984960819113	9.007632e-13	3435.77824267782	794	7553.5450048433
ENSG00000100528	CNIH1	2.522402e-06	1.80070691222362	2.522402e-06	1.80070691222362	2.522402e-06	2089.35983263598	635.024390243902	3762.32469275001
ENSG00000100532	CGRRF1	3.761813e-02	2.25644664701155	3.761813e-02	2.25644664701155	3.761813e-02	10870.5125523013	2211.51219512195	24528.7315999372
ENSG00000100554	ATP6V1D	1.334842e-23	-1.80077106540854	1.334842e-23	-1.80077106540854	1.334842e-23	202442.152719665	790999	364551.971036589
ENSG00000100557	CCDC198	9.111645e-07	2.05307333682822	9.111645e-07	2.05307333682822	9.111645e-07	7212.3410041841	1848.65853658537	14807.4650118032
ENSG00000100558	PLEK2	5.339848e-23	-3.77499094014948	5.339848e-23	-3.77499094014948	5.339848e-23	1886.09205020921	29443.5365853659	7119.98040182772
ENSG00000100567	PSMA3	2.059178e-05	-2.17563901869649	2.059178e-05	-2.17563901869649	2.059178e-05	11216.0334728033	53809.756097561	24402.0400584369
ENSG00000100575	TIMM9	4.500134e-02	2.93776262466639	4.500134e-02	2.93776262466639	4.500134e-02	3911.82635983264	599	11492.0172741011
ENSG00000100626	GALNT16	2.128009e-02	2.39139762526652	2.128009e-02	2.39139762526652	2.128009e-02	5197.19665271967	1172.87804878049	12428.5637333569
ENSG00000100628	ASB2	3.358299e-41	-2.33163508421649	3.358299e-41	-2.33163508421649	3.358299e-41	55658.5355648536	276238.975609756	129775.394259124
ENSG00000100632	ERH	1.060396e-04	2.07140740902963	1.060396e-04	2.07140740902963	1.060396e-04	808.525104602511	202.317073170732	1674.7848920601
ENSG00000100647	SUSD6	2.464582e-36	-2.75821026682795	2.464582e-36	-2.75821026682795	2.464582e-36	8289.52510460251	58474.5609756098	22864.2532506427
ENSG00000100664	EIF5	3.671744e-04	2.11303312902375	3.671744e-04	2.11303312902375	3.671744e-04	7278.99790794979	1893.0243902439	15380.7637255925
ENSG00000100815	TRIP11	7.806948e-03	-1.53517855244281	7.806948e-03	-1.53517855244281	7.806948e-03	4347.44351464435	13414.8780487805	6674.10204163861
ENSG00000100865	CINP	1.658242e-18	-2.10714847583104	1.658242e-18	-2.10714847583104	1.658242e-18	3785.00836820084	18768.0243902439	7975.57461406212
ENSG00000100889	PCK2	6.842601e-13	2.61873565146426	6.842601e-13	2.61873565146426	6.842601e-13	1401.83682008368	257.365853658537	3671.04005828842
ENSG00000101040	ZMYND8	4.115376e-03	2.64014305763482	4.115376e-03	2.64014305763482	4.115376e-03	7191.73221757322	1381.78048780488	18987.2018865946
ENSG00000101052	IFT52	1.078467e-02	3.19776124768716	1.078467e-02	3.19776124768716	1.078467e-02	2643.42259414226	363.756097560976	8453.03433280878
ENSG00000101082	SLA2	3.524836e-16	4.20658184131831	3.524836e-16	4.20658184131831	3.524836e-16	520135.985355649	28525.0975609756	2187994.59101328
ENSG00000101084	RAB5IF	4.238374e-02	1.6671058258863	4.238374e-02	1.6671058258863	4.238374e-02	1577.15481171548	551.560975609756	2629.28397493549
ENSG00000101115	SALL4	1.302059e-07	2.04575292418532	1.302059e-07	2.04575292418532	1.302059e-07	6460.01882845188	1531.21951219512	13215.6024085976
ENSG00000101162	TUBB1	6.768769e-15	1.94246452132056	6.768769e-15	1.94246452132056	6.768769e-15	38507.8242677824	10676.0975609756	74800.0824334141
ENSG00000101181	MTG2	3.239893e-15	1.95231986551819	3.239893e-15	1.95231986551819	3.239893e-15	11232.3849372385	3082.26829268293	21929.208250118
ENSG00000101198	NKAIN4	3.092221e-05	3.33253034336411	3.092221e-05	3.33253034336411	3.092221e-05	3385.13389121339	388.707317073171	11281.0614088188
ENSG00000101203	COL20A1	1.659454e-27	-1.7244696039368	1.659454e-27	-1.7244696039368	1.659454e-27	23928.7949790795	88301.6585365854	41264.4796002581
ENSG00000101204	CHRNA4	8.988128e-03	3.89792085041031	8.988128e-03	3.89792085041031	8.988128e-03	777.956066945607	58.5853658536585	3032.41117405048
ENSG00000101210	EEF1A2	6.813304e-16	-1.51239318994691	6.813304e-16	-1.51239318994691	6.813304e-16	61994.0627615063	188767.731707317	93759.3983376435
ENSG00000101216	GMEB2	3.801778e-47	-4.74376824484734	3.801778e-47	-4.74376824484734	3.801778e-47	901.627615062761	27522.3414634146	4277.11244901217
ENSG00000101222	SPEF1	2.087405e-41	-3.17112000640753	2.087405e-41	-3.17112000640753	2.087405e-41	111612.566945607	1068025.19512195	353936.844007713
ENSG00000101246	ARFRP1	3.908782e-05	1.53777601597071	3.908782e-05	1.53777601597071	3.908782e-05	97674.1317991632	36688.7073170732	150200.937261516
ENSG00000101266	CSNK2A1	4.984701e-08	2.09574339753042	4.984701e-08	2.09574339753042	4.984701e-08	20799.730125523	4518.78048780488	43590.8970809794
ENSG00000101292	PROKR2	1.105526e-04	2.55887861065242	1.105526e-04	2.55887861065242	1.105526e-04	2277.41213389121	366.926829268293	5827.62119705451
ENSG00000101298	SNPH	2.834190e-03	2.40034635972615	2.834190e-03	2.40034635972615	2.834190e-03	5437.98326359833	1264.34146341463	13053.04333103
ENSG00000101327	PDYN	1.253755e-09	2.90556820323395	1.253755e-09	2.90556820323395	1.253755e-09	29198.7510460251	4802.60975609756	84838.9626134747
ENSG00000101347	SAMHD1	7.809372e-07	2.08748776150791	7.809372e-07	2.08748776150791	7.809372e-07	14375.89958159	3417.36585365854	30009.5144372357
ENSG00000101365	IDH3B	7.251852e-28	-2.18977749265653	7.251852e-28	-2.18977749265653	7.251852e-28	215190.280334728	1039770.17073171	471218.832515437
ENSG00000101384	JAG1	2.016031e-03	-1.81570315189619	2.016031e-03	-1.81570315189619	2.016031e-03	779.943514644351	2930	1416.14589784074
ENSG00000101412	E2F1	3.535087e-02	4.77086016442098	3.535087e-02	4.77086016442098	3.535087e-02	5251.0460251046	148.292682926829	25052.0063027127
ENSG00000101413	RPRD1B	2.609221e-20	-1.54625811294683	2.609221e-20	-1.54625811294683	2.609221e-20	459299.855648536	1366323.24390244	710196.128071856
ENSG00000101421	CHMP4B	1.072534e-37	-2.13904868739825	1.072534e-37	-2.13904868739825	1.072534e-37	403255.69874477	1894581.7804878	862583.573085862
ENSG00000101446	SPINT3	1.787323e-04	2.48961942231801	1.787323e-04	2.48961942231801	1.787323e-04	2069.20292887029	431.268292682927	5151.52780043278
ENSG00000101542	CDH20	1.141040e-44	-1.57095831251116	1.141040e-44	-1.57095831251116	1.141040e-44	102260.246861925	331342.975609756	160646.584847184
ENSG00000101557	USP14	2.339349e-02	3.13828615755012	2.339349e-02	3.13828615755012	2.339349e-02	1713.39121338912	225.80487804878	5377.11192744707
ENSG00000101608	MYL12A	1.458197e-02	1.90546649396864	1.458197e-02	1.90546649396864	1.458197e-02	472.512552301255	134.80487804878	900.356836389645
ENSG00000101745	ANKRD12	7.310366e-13	-2.49270231489589	7.310366e-13	-2.49270231489589	7.310366e-13	1571.42887029289	9508.29268292683	3917.10438267332
ENSG00000101773	RBBP8	7.848268e-64	-3.6151752275087	7.848268e-64	-3.6151752275087	7.848268e-64	32481.0627615063	407350.926829268	117424.733458553
ENSG00000101935	AMMECR1	2.532112e-31	2.52150077376597	2.532112e-31	2.52150077376597	2.532112e-31	86389.5857740586	15547.2682926829	217831.40737461
ENSG00000101940	WDR13	4.139505e-08	2.55213971992436	4.139505e-08	2.55213971992436	4.139505e-08	2999.6589958159	551.146341463415	7655.54886945017
ENSG00000101981	F9	4.432729e-04	5.59001964928947	4.432729e-04	5.59001964928947	4.432729e-04	5085.72384937239	135.80487804878	28429.2962488517
ENSG00000101986	ABCD1	3.896360e-02	1.57348797623538	3.896360e-02	1.57348797623538	3.896360e-02	730.422594142259	267.853658536585	1149.3111694535
ENSG00000102032	RENBP	4.013761e-07	1.8983454495595	4.013761e-07	1.8983454495595	4.013761e-07	5082.14644351464	1410.48780487805	9647.66957504102
ENSG00000102054	RBBP7	3.836668e-15	2.09277342482223	3.836668e-15	2.09277342482223	3.836668e-15	43040.3158995816	10301.4146341463	90073.6293105983
ENSG00000102076	OPN1LW	1.231392e-08	3.57421271993398	1.231392e-08	3.57421271993398	1.231392e-08	34356.6945606695	2946.85365853659	122798.134713632
ENSG00000102103	PQBP1	8.375034e-10	1.67789546575664	8.375034e-10	1.67789546575664	8.375034e-10	482864.263598326	154942.56097561	810195.75846755
ENSG00000102174	PHEX	2.794214e-34	1.94500729341085	2.794214e-34	1.94500729341085	2.794214e-34	44390.589958159	11844.8048780488	86340.0212274297
ENSG00000102245	CD40LG	2.832623e-02	1.81636219594654	2.832623e-02	1.81636219594654	2.832623e-02	3355.05230125523	968.390243902439	6093.99016542345
ENSG00000102271	KLHL4	2.694503e-05	2.94607430850225	2.694503e-05	2.94607430850225	2.694503e-05	1792.27824267782	246.682926829268	5280.1848844407
ENSG00000102287	GABRE	2.370965e-04	3.12950808665798	2.370965e-04	3.12950808665798	2.370965e-04	821.677824267782	95.0487804878049	2571.44739567356
ENSG00000102313	ITIH6	1.216208e-02	3.70103154595816	1.216208e-02	3.70103154595816	1.216208e-02	1579.66945606695	136.219512195122	5846.40648909033
ENSG00000102385	DRP2	1.694174e-05	-2.24694393616106	1.694174e-05	-2.24694393616106	1.694174e-05	671.410041841004	3420.60975609756	1508.62072219229
ENSG00000102524	TNFSF13B	1.260982e-35	-1.6173069097465	1.260982e-35	-1.6173069097465	1.260982e-35	31423.989539749	106706.536585366	50822.2354144378
ENSG00000102678	FGF9	3.161835e-03	3.64465549898498	3.161835e-03	3.64465549898498	3.161835e-03	1154.78242677824	96.3414634146341	4208.78412188854
ENSG00000102743	SLC25A15	6.884485e-36	-1.69009921824856	6.884485e-36	-1.69009921824856	6.884485e-36	32046.5439330544	108887.926829268	54161.8388488232
ENSG00000102786	INTS6	1.282529e-05	2.32777670016718	1.282529e-05	2.32777670016718	1.282529e-05	11705.4225941423	2838.14634146341	27247.6099802548
ENSG00000102891	MT4	2.655446e-02	-3.48159730380021	2.655446e-02	-3.48159730380021	2.655446e-02	320.799163179916	3086.48780487805	1116.89350158856
ENSG00000102924	CBLN1	1.282614e-02	3.26763307115107	1.282614e-02	3.26763307115107	1.282614e-02	5183.80962343096	631.975609756098	16938.7877600742
ENSG00000102935	ZNF423	1.732059e-02	-1.79631429981922	1.732059e-02	-1.79631429981922	1.732059e-02	582.449790794979	2284.21951219512	1046.26288813174
ENSG00000102981	PARD6A	2.465006e-02	2.44157100810711	2.465006e-02	2.44157100810711	2.465006e-02	3335.34937238494	639.658536585366	8143.4923295233
ENSG00000103005	USB1	4.384544e-33	1.6538994489645	4.384544e-33	1.6538994489645	4.384544e-33	643168.219665272	212539.56097561	1063735.56409587
ENSG00000103021	CCDC113	2.222887e-39	-2.34375525361314	2.222887e-39	-2.34375525361314	2.222887e-39	68124.5020920502	373977.731707317	159667.159678022
ENSG00000103064	SLC7A6	1.966630e-05	2.71152904475058	1.966630e-05	2.71152904475058	1.966630e-05	6438.98326359833	901.80487804878	17459.4901379098
ENSG00000103168	TAF1C	4.006508e-02	4.68562330448123	4.006508e-02	4.68562330448123	4.006508e-02	9569.70711297071	476.780487804878	44840.0426655953
ENSG00000103194	USP10	7.605645e-03	4.89965521671392	7.605645e-03	4.89965521671392	7.605645e-03	1132.00209205021	37.6585365853659	5546.41995564488
ENSG00000103241	FOXF1	2.024941e-05	-2.34467304088856	2.024941e-05	-2.34467304088856	2.024941e-05	1973.38912133891	10612.2926829268	4626.95227198612
ENSG00000103248	MTHFSD	2.989848e-03	1.86342817952278	2.989848e-03	1.86342817952278	2.989848e-03	3531.65062761506	1060.36585365854	6580.97729972723
ENSG00000103310	ZP2	6.808932e-07	2.4042089100766	6.808932e-07	2.4042089100766	6.808932e-07	3413.10041841004	717.512195121951	8205.8064369276
ENSG00000103313	MEFV	3.683792e-02	1.54984632907348	3.683792e-02	1.54984632907348	3.683792e-02	6605.45188284519	2078.70731707317	10237.4353524991
ENSG00000103316	CRYM	1.800546e-15	-1.55963344742985	1.800546e-15	-1.55963344742985	1.800546e-15	325479.474895397	980254.853658537	507628.675498765
ENSG00000103326	CAPN15	1.354369e-34	-1.8153340031715	1.354369e-34	-1.8153340031715	1.354369e-34	13344.4184100418	51262.1707317073	24224.5764922968
ENSG00000103415	HMOX2	2.067391e-02	14.2556307078579	2.067391e-02	14.2556307078579	2.067391e-02	1898.64016736402	0	27066.3130730469
ENSG00000103429	BFAR	1.905540e-22	3.49659377904624	1.905540e-22	3.49659377904624	1.905540e-22	51905.2761506276	4904.82926829268	181491.665687962
ENSG00000103460	TOX3	4.800376e-40	2.57137665192406	4.800376e-40	2.57137665192406	4.800376e-40	185646.857740586	33415.6097560976	477367.995497209
ENSG00000103485	QPRT	1.842456e-02	5.44798485793094	1.842456e-02	5.44798485793094	1.842456e-02	5664.87238493724	161.487804878049	30862.1389752492
ENSG00000103495	MAZ	7.213517e-03	2.09780726683554	7.213517e-03	2.09780726683554	7.213517e-03	5176.19874476987	1110.24390243902	10858.6673413632
ENSG00000103522	IL21R	1.074871e-02	1.86089337919387	1.074871e-02	1.86089337919387	1.074871e-02	974.612970711297	288.170731707317	1813.65082447312
ENSG00000103540	CCP110	1.319883e-19	-1.86429985950016	1.319883e-19	-1.86429985950016	1.319883e-19	1780.37238493724	6740.29268292683	3319.14798709646
ENSG00000103544	VPS35L	1.254984e-06	6.82915468839922	1.254984e-06	6.82915468839922	1.254984e-06	10197.5460251046	83.5365853658537	69640.6192475099
ENSG00000103599	IQCH	2.497838e-05	3.21145105084565	2.497838e-05	3.21145105084565	2.497838e-05	9738	1041.19512195122	31273.1103331349
ENSG00000103647	CORO2B	1.011024e-14	6.07113261940259	1.011024e-14	6.07113261940259	1.011024e-14	22696.8410041841	373.512195121951	137795.531777896
ENSG00000103769	RAB11A	2.703533e-28	-3.75348948179838	2.703533e-28	-3.75348948179838	2.703533e-28	1178.34937238494	17023.8536585366	4422.92197513058
ENSG00000103888	CEMIP	1.462600e-30	-1.95232637444762	1.462600e-30	-1.95232637444762	1.462600e-30	81359.079497908	337719.536585366	158839.476704546
ENSG00000104112	SCG3	2.316963e-03	1.94315219013478	2.316963e-03	1.94315219013478	2.316963e-03	1084.57949790795	345.268292682927	2107.50302673511
ENSG00000104131	EIF3J	1.217844e-69	-2.38224025954823	1.217844e-69	-2.38224025954823	1.217844e-69	243353.972803347	1395755.14634146	579727.631333138
ENSG00000104147	OIP5	9.700422e-08	1.81254560279048	9.700422e-08	1.81254560279048	9.700422e-08	16299.8179916318	4884.60975609756	29544.1634270173
ENSG00000104164	BLOC1S6	1.605814e-02	3.99862593602153	1.605814e-02	3.99862593602153	1.605814e-02	3147.03765690377	170.951219512195	12583.8263965318
ENSG00000104205	SGK3	8.987633e-18	2.42088284907285	8.987633e-18	2.42088284907285	8.987633e-18	20047.2154811715	3934.43902439024	48531.9601300359
ENSG00000104368	PLAT	7.581430e-04	4.73848061612197	7.581430e-04	4.73848061612197	7.581430e-04	1094.78661087866	51.4146341463415	5187.6251344384
ENSG00000104375	STK3	7.014274e-38	-2.50951600152277	7.014274e-38	-2.50951600152277	7.014274e-38	138159.012552301	837684.512195122	346712.252754585
ENSG00000104381	GDAP1	2.168298e-08	1.75394219541192	2.168298e-08	1.75394219541192	2.168298e-08	149123.169456067	40184.1951219512	261553.419222558
ENSG00000104415	CCN4	4.539542e-42	-1.69045893926618	4.539542e-42	-1.69045893926618	4.539542e-42	28032.6820083682	101107.390243902	47388.0978926523
ENSG00000104419	NDRG1	4.277002e-02	7.61238963318516	4.277002e-02	7.61238963318516	4.277002e-02	4105.49581589958	22.6341463414634	31252.633788039
ENSG00000104435	STMN2	4.390747e-58	-2.20417476042148	4.390747e-58	-2.20417476042148	4.390747e-58	969463.508368201	4884929.58536585	2136866.99629485
ENSG00000104450	SPAG1	2.677303e-04	-2.23904818403922	2.677303e-04	-2.23904818403922	2.677303e-04	389.31589958159	2109.0487804878	871.697057975755
ENSG00000104490	NCALD	2.075116e-04	2.67668124728344	2.075116e-04	2.67668124728344	2.075116e-04	7566.87656903766	1313.48780487805	20254.1166128516
ENSG00000104529	EEF1D	1.080219e-28	1.64377365171794	1.080219e-28	1.64377365171794	1.080219e-28	892098.962343096	284311.390243902	1466408.76902449
ENSG00000104660	LEPROTL1	4.081811e-68	-4.84008672380487	4.081811e-68	-4.84008672380487	4.081811e-68	8857.48953974895	272522.390243902	42871.0175275794
ENSG00000104812	GYS1	2.521122e-02	5.14917901960074	2.521122e-02	5.14917901960074	2.521122e-02	2184.14225941423	55.1219512195122	11246.5394979991
ENSG00000104814	MAP4K1	6.749182e-51	-1.94846865013901	6.749182e-51	-1.94846865013901	6.749182e-51	250243.59832636	1030867.34146341	487591.806236891
ENSG00000104823	ECH1	3.529467e-03	2.12342145478646	3.529467e-03	2.12342145478646	3.529467e-03	2510.17364016736	563.609756097561	5330.1565627708
ENSG00000104826	LHB	4.256477e-06	-1.60170799924699	4.256477e-06	-1.60170799924699	4.256477e-06	5196.5920502092	16862.1219512195	8323.4230556434
ENSG00000104835	SARS2	1.235955e-12	-3.45776048096658	1.235955e-12	-3.45776048096658	1.235955e-12	469.422594142259	5752.0487804878	1623.15089489792
ENSG00000104852	SNRNP70	1.822882e-07	-1.80185877150645	1.822882e-07	-1.80185877150645	1.822882e-07	1509.76359832636	5948.39024390244	2720.38078254549
ENSG00000104853	CLPTM1	2.591142e-03	4.30916902982183	2.591142e-03	4.30916902982183	2.591142e-03	7909.97907949791	467.219512195122	34085.4368759109
ENSG00000104879	CKM	2.208344e-91	-4.36448245095348	2.208344e-91	-4.36448245095348	2.208344e-91	37480.4979079498	849285.146341463	163582.975372246
ENSG00000104892	KLC3	9.631359e-03	2.77589592813123	9.631359e-03	2.77589592813123	9.631359e-03	1834.98535564854	273.292682926829	5093.72837692521
ENSG00000104918	RETN	4.379731e-02	1.76276497513701	4.379731e-02	1.76276497513701	4.379731e-02	1076.27824267782	379.463414634146	1897.22558969448
ENSG00000104936	DMPK	1.424579e-13	-1.7654156404774	1.424579e-13	-1.7654156404774	1.424579e-13	11484.6192468619	41927.756097561	20275.1264433379
ENSG00000104976	SNAPC2	8.195446e-03	12.8981703712784	8.195446e-03	12.8981703712784	8.195446e-03	890.3410041841	0	11483.7699605016
ENSG00000104979	C19orf53	3.032529e-18	1.51752849575065	3.032529e-18	1.51752849575065	3.032529e-18	86213.0292887029	33026.9512195122	130830.728650592
ENSG00000105127	AKAP8	6.869989e-04	3.85554021458323	6.869989e-04	3.85554021458323	6.869989e-04	1009.60460251046	65.7073170731707	3892.5711458074
ENSG00000105135	ILVBL	1.627635e-02	4.13718713313599	1.627635e-02	4.13718713313599	1.627635e-02	5529.8640167364	408.536585365854	22878.0822580335
ENSG00000105141	CASP14	2.893198e-18	2.50561861051531	2.893198e-18	2.50561861051531	2.893198e-18	455668.930962343	84671.9268292683	1141732.55365286
ENSG00000105146	AURKC	8.515365e-09	5.03569783429803	8.515365e-09	5.03569783429803	8.515365e-09	5691.60041841004	171.853658536585	28661.1799006772
ENSG00000105185	PDCD5	8.241635e-29	2.02734106108577	8.241635e-29	2.02734106108577	8.241635e-29	134789.784518828	35053.5121951219	273264.864769924
ENSG00000105198	LGALS13	5.246893e-04	2.62508996961736	5.246893e-04	2.62508996961736	5.246893e-04	584.458158995816	97.0243902439024	1534.25525084094
ENSG00000105258	POLR2I	1.499610e-22	4.05557657554759	1.499610e-22	4.05557657554759	1.499610e-22	54237.7343096234	3356.12195121951	219965.284776883
ENSG00000105370	LIM2	3.166341e-12	-5.2078357788499	3.166341e-12	-5.2078357788499	3.166341e-12	333.937238493724	15219.1463414634	1739.09029851795
ENSG00000105447	GRWD1	8.184659e-07	2.55194446480152	8.184659e-07	2.55194446480152	8.184659e-07	584.786610878661	111.390243902439	1492.34295472184
ENSG00000105486	LIG1	7.709346e-18	-2.10332517690618	7.709346e-18	-2.10332517690618	7.709346e-18	1724.5460251046	8355.17073170732	3627.28107333599
ENSG00000105499	PLA2G4C	1.742941e-03	12.6100217830176	1.742941e-03	12.6100217830176	1.742941e-03	662.202928870293	0	8350.39335783248
ENSG00000105518	TMEM205	4.736620e-03	2.23480230839623	4.736620e-03	2.23480230839623	4.736620e-03	814.991631799163	184.90243902439	1821.34518006838
ENSG00000105523	FAM83E	1.221694e-05	-2.1697523632564	1.221694e-05	-2.1697523632564	1.221694e-05	348.759414225941	1793.0243902439	756.721563224654
ENSG00000105549	THEG	3.563702e-37	-2.40882839068684	3.563702e-37	-2.40882839068684	3.563702e-37	36960.2447698745	218466.853658537	89030.8869284084
ENSG00000105568	PPP2R1A	3.429676e-02	3.10081459714488	3.429676e-02	3.10081459714488	3.429676e-02	1922.21129707113	262.414634146341	5960.42084875495
ENSG00000105576	TNPO2	4.390206e-05	-1.7797331073725	4.390206e-05	-1.7797331073725	4.390206e-05	1616.22594142259	5972.07317073171	2876.45081694409
ENSG00000105607	GCDH	2.183938e-06	1.70744450438298	2.183938e-06	1.70744450438298	2.183938e-06	5020.30543933054	1687.09756097561	8571.89293270892
ENSG00000105609	LILRB5	2.076091e-20	1.69056361024987	2.076091e-20	1.69056361024987	2.076091e-20	166496.177824268	55314.7073170732	281472.379475398
ENSG00000105671	DDX49	1.737311e-07	2.83967983382647	1.737311e-07	2.83967983382647	1.737311e-07	17048.4267782427	2600.63414634146	48412.0737206429
ENSG00000105708	ZNF14	1.354649e-03	4.76892268301218	1.354649e-03	4.76892268301218	1.354649e-03	734.506276150628	25.9512195121951	3502.80364114954
ENSG00000105793	GTPBP10	4.788036e-04	3.34249401767705	4.788036e-04	3.34249401767705	4.788036e-04	3464.5690376569	418.439024390244	11580.3012821973
ENSG00000105819	PMPCB	9.662880e-05	2.63042925557059	9.662880e-05	2.63042925557059	9.662880e-05	21925.7677824268	4161.0487804878	57674.1810257426
ENSG00000105849	TWISTNB	3.790111e-02	2.2852945243038	3.790111e-02	2.2852945243038	3.790111e-02	2260.71129707113	505.146341463415	5166.3911482284
ENSG00000105856	HBP1	3.853948e-14	7.61389778724929	3.853948e-14	7.61389778724929	3.853948e-14	30006.6025104603	166.975609756098	228467.204457262
ENSG00000105877	DNAH11	4.711587e-15	1.7187528444177	4.711587e-15	1.7187528444177	4.711587e-15	34821.6631799163	10371.487804878	59849.8326378361
ENSG00000105879	CBLL1	3.404088e-03	2.31611918253652	3.404088e-03	2.31611918253652	3.404088e-03	7194.05020920502	1836.07317073171	16662.2776896706
ENSG00000105887	MTPN	1.160183e-03	1.68042141114062	1.160183e-03	1.68042141114062	1.160183e-03	8705.09832635983	2676.9756097561	14628.2336136994
ENSG00000105928	GSDME	1.224034e-05	4.83660232109783	1.224034e-05	4.83660232109783	1.224034e-05	7217.01046025105	276.439024390244	34905.8095434376
ENSG00000105974	CAV1	1.736536e-02	4.95538125829136	1.736536e-02	4.95538125829136	1.736536e-02	4309.67573221757	148.90243902439	21356.0863527441
ENSG00000105982	RNF32	4.546345e-03	8.45131856342352	4.546345e-03	8.45131856342352	4.546345e-03	7983.06694560669	25.7317073170732	67467.4418704586
ENSG00000106077	ABHD11	1.070886e-06	4.59719430424832	1.070886e-06	4.59719430424832	1.070886e-06	1037.05648535565	49.5121951219512	4767.55016766077
ENSG00000106144	CASP2	1.057473e-58	-6.47301307309444	1.057473e-58	-6.47301307309444	1.057473e-58	3115.18410041841	309866.146341463	20164.6274071043
ENSG00000106261	ZKSCAN1	2.048917e-03	12.2367628218443	2.048917e-03	12.2367628218443	2.048917e-03	536.345188284519	0	6563.12885967508
ENSG00000106268	NUDT1	4.309964e-06	2.07643235982529	4.309964e-06	2.07643235982529	4.309964e-06	1701.52928870293	415.731707317073	3533.11047625327
ENSG00000106278	PTPRZ1	2.664374e-02	-2.86457341691596	2.664374e-02	-2.86457341691596	2.664374e-02	630.991631799163	5118.68292682927	1807.52185474831
ENSG00000106333	PCOLCE	9.618078e-07	12.6550867085994	9.618078e-07	12.6550867085994	9.618078e-07	776.880753138075	0	9831.49329320436
ENSG00000106341	PPP1R17	2.971104e-28	8.63226910409822	2.971104e-28	8.63226910409822	2.971104e-28	18921.4267782427	48.9512195121951	163334.847783281
ENSG00000106355	LSM5	1.239897e-09	-1.52105438943746	1.239897e-09	-1.52105438943746	1.239897e-09	15627.39958159	47390.0731707317	23770.1247290706
ENSG00000106410	NOBOX	4.390152e-02	2.79013220853825	4.390152e-02	2.79013220853825	4.390152e-02	1258.96652719665	172.365853658537	3512.68305700292
ENSG00000106436	MYL10	5.142471e-25	3.38303440180557	5.142471e-25	3.38303440180557	5.142471e-25	5830.26150627615	583.951219512195	19723.975247255
ENSG00000106483	SFRP4	2.239792e-24	1.76718529583343	2.239792e-24	1.76718529583343	2.239792e-24	59554.7573221757	18234.1951219512	105244.291436677
ENSG00000106536	POU6F2	5.768638e-03	1.89882086290183	5.768638e-03	1.89882086290183	5.768638e-03	6884.20292887029	1926.48780487805	13071.8681457888
ENSG00000106546	AHR	5.060298e-13	-1.61107488443958	5.060298e-13	-1.61107488443958	5.060298e-13	169951.560669456	567518.219512195	273804.690965869
ENSG00000106565	TMEM176B	3.456570e-02	3.66079723367486	3.456570e-02	3.66079723367486	3.456570e-02	6795.73430962343	657.658536585366	24877.8053614588
ENSG00000106615	RHEB	6.154876e-11	2.70879110817528	6.154876e-11	2.70879110817528	6.154876e-11	252805.315899582	40355.6829268293	684796.79180823
ENSG00000106617	PRKAG2	1.148658e-02	2.12860071125545	1.148658e-02	2.12860071125545	1.148658e-02	1769.5690376569	457.609756097561	3766.70591217211
ENSG00000106723	SPIN1	1.250697e-08	7.89310245421769	1.250697e-08	7.89310245421769	1.250697e-08	7311.7719665272	30.219512195122	57712.5652536759
ENSG00000106772	PRUNE2	2.886870e-27	1.62772478611871	2.886870e-27	1.62772478611871	2.886870e-27	104717.317991632	35788.8536585366	170450.974030853
ENSG00000106853	PTGR1	3.687704e-08	2.16228541102584	3.687704e-08	2.16228541102584	3.687704e-08	2698.14853556485	625.243902439024	5834.16721523263
ENSG00000107020	PLGRKT	1.658378e-02	3.92879896991498	1.658378e-02	3.92879896991498	1.658378e-02	3677.7510460251	251.09756097561	14449.1445212272
ENSG00000107036	RIC1	3.774578e-03	4.94956205243986	3.774578e-03	4.94956205243986	3.774578e-03	6372.05857740586	251.682926829268	31538.8993306519
ENSG00000107147	KCNT1	2.764300e-04	3.37229293333291	2.764300e-04	3.37229293333291	2.764300e-04	10256.9665271967	987.365853658537	34589.4957370975
ENSG00000107159	CA9	4.762680e-05	-2.3044137064021	4.762680e-05	-2.3044137064021	4.762680e-05	2011.84309623431	10113.1951219512	4636.11880609279
ENSG00000107223	EDF1	2.466368e-13	3.92818329239606	2.466368e-13	3.92818329239606	2.466368e-13	8541.3410041841	588.560975609756	33551.9530272934
ENSG00000107290	SETX	5.736756e-63	-3.29610617450388	5.736756e-63	-3.29610617450388	5.736756e-63	42957.780334728	444997.12195122	141593.405004278
ENSG00000107338	SHB	1.402820e-18	3.19599459140726	1.402820e-18	3.19599459140726	1.402820e-18	3414.2050209205	397.073170731707	10911.7807808174
ENSG00000107537	PHYH	6.604090e-22	3.46493060584578	6.604090e-22	3.46493060584578	6.604090e-22	11993.8263598326	1187.17073170732	41557.776035384
ENSG00000107731	UNC5B	3.448403e-21	-2.75829283583658	3.448403e-21	-2.75829283583658	3.448403e-21	98634.6129707113	717628.829268293	272063.146322627
ENSG00000107771	CCSER2	3.221036e-02	2.9664318687268	3.221036e-02	2.9664318687268	3.221036e-02	6837.27615062761	1057.48780487805	20282.3138685074
ENSG00000107779	BMPR1A	4.892549e-19	2.50858111746999	4.892549e-19	2.50858111746999	4.892549e-19	164196.324267782	29980.8536585366	411899.798616139
ENSG00000107796	ACTA2	1.821752e-04	4.94178767456026	1.821752e-04	4.94178767456026	1.821752e-04	12186.1192468619	442.317073170732	60221.2138948638
ENSG00000107819	SFXN3	1.138267e-02	5.97301022887673	1.138267e-02	5.97301022887673	1.138267e-02	1872.69037656904	29.9756097560976	11185.5987747659
ENSG00000107872	FBXL15	4.385149e-03	2.71787771634294	4.385149e-03	2.71787771634294	4.385149e-03	5267.14853556485	958.024390243902	14315.4656334801
ENSG00000107882	SUFU	6.272188e-05	5.18623631404914	6.272188e-05	5.18623631404914	6.272188e-05	7734.68619246862	265.317073170732	40113.9104091552
ENSG00000107890	ANKRD26	3.105721e-60	-3.24581676992194	3.105721e-60	-3.24581676992194	3.105721e-60	9202.03556485356	92539.1219512195	29868.1213538197
ENSG00000107938	EDRF1	4.628138e-07	1.91261164433824	4.628138e-07	1.91261164433824	4.628138e-07	13958.8326359833	3640.12195121951	26697.8258409502
ENSG00000107984	DKK1	1.177584e-12	13.2143533956548	1.177584e-12	13.2143533956548	1.177584e-12	1147.53765690377	0	15163.9681331481
ENSG00000108064	TFAM	9.735576e-05	2.53312019075238	9.735576e-05	2.53312019075238	9.735576e-05	2905.0920502092	616.829268292683	7358.94732837916
ENSG00000108175	ZMIZ1	4.979131e-03	1.83650534370981	4.979131e-03	1.83650534370981	4.979131e-03	6866.43933054393	2024.17073170732	12610.2525228032
ENSG00000108179	PPIF	7.265022e-03	14.4427290335658	7.265022e-03	14.4427290335658	7.265022e-03	2194.07322175732	0	31688.4050216437
ENSG00000108187	PBLD	1.359596e-06	1.87342657805502	1.359596e-06	1.87342657805502	1.359596e-06	12389.9979079498	3644.0243902439	23211.7513827992
ENSG00000108239	TBC1D12	6.844512e-03	1.55904050786886	6.844512e-03	1.55904050786886	6.844512e-03	3058.17782426778	1159.90243902439	4767.82310829972
ENSG00000108244	KRT23	1.311856e-03	1.7591766147872	1.311856e-03	1.7591766147872	1.311856e-03	4310.04811715481	1235.68292682927	7582.13585630637
ENSG00000108255	CRYBA1	1.077077e-30	1.67637974176003	1.077077e-30	1.67637974176003	1.077077e-30	449995.882845188	149635.585365854	754363.981877095
ENSG00000108375	RNF43	2.198942e-30	3.03675770884275	2.198942e-30	3.03675770884275	2.198942e-30	239426.583682008	31047.7317073171	727080.523698222
ENSG00000108389	MTMR4	4.108349e-02	4.59520036059659	4.108349e-02	4.59520036059659	4.108349e-02	4305.85355648536	211.414634146341	19786.2598154376
ENSG00000108448	TRIM16L	4.340469e-45	-1.7854598124872	4.340469e-45	-1.7854598124872	4.340469e-45	59423.6987447699	219525.780487805	106098.626018133
ENSG00000108469	RECQL5	8.220563e-21	1.76007706291481	8.220563e-21	1.76007706291481	8.220563e-21	35640.1548117155	11264.3902439024	62729.4190028332
ENSG00000108474	PIGL	5.964359e-06	-2.09466083438046	5.964359e-06	-2.09466083438046	5.964359e-06	1201.83054393305	5393.78048780488	2517.42736993873
ENSG00000108509	CAMTA2	2.437684e-38	1.98807164719211	2.437684e-38	1.98807164719211	2.437684e-38	913801.608786611	244669.073170732	1816703.0695872
ENSG00000108510	MED13	1.409348e-12	3.14615317575337	1.409348e-12	3.14615317575337	1.409348e-12	70372.7866108787	7084.73170731707	221403.56608243
ENSG00000108511	HOXB6	9.983618e-19	2.91698189815631	9.983618e-19	2.91698189815631	9.983618e-19	54468.0941422594	7538.53658536585	158882.444640044
ENSG00000108551	RASD1	3.271178e-16	-2.58329275579332	3.271178e-16	-2.58329275579332	3.271178e-16	26243.1422594142	181181.853658537	67793.7192879982
ENSG00000108591	DRG2	3.791060e-02	5.07399259818973	3.791060e-02	5.07399259818973	3.791060e-02	4876.0920502092	172.19512195122	24741.2549708533
ENSG00000108602	ALDH3A1	1.566128e-09	4.3189019252499	1.566128e-09	4.3189019252499	1.566128e-09	2208.80125523013	113.463414634146	9539.59599370778
ENSG00000108671	PSMD11	3.046008e-02	1.8718953842698	3.046008e-02	1.8718953842698	3.046008e-02	2664.87866108787	830.512195121951	4988.37406532946
ENSG00000108691	CCL2	1.744028e-02	2.5034616753483	1.744028e-02	2.5034616753483	1.744028e-02	11917.0523012552	2617.73170731707	29833.8837193138
ENSG00000108700	CCL8	1.060978e-40	2.43644315056143	1.060978e-40	2.43644315056143	1.060978e-40	222345.843096234	41822.7317073171	541733.006467626
ENSG00000108733	PEX12	1.907815e-14	-1.59431063118039	1.907815e-14	-1.59431063118039	1.907815e-14	25190.050209205	81091.5365853659	40160.7648485033
ENSG00000108788	MLX	5.235894e-16	-1.52350144760251	5.235894e-16	-1.52350144760251	5.235894e-16	15417.9037656904	47972.3902439024	23489.1987060255
ENSG00000108821	COL1A1	3.081216e-11	1.57252913344536	3.081216e-11	1.57252913344536	3.081216e-11	160318.131799163	54150.243902439	252104.932873717
ENSG00000108828	VAT1	1.571476e-24	2.29635948799272	1.571476e-24	2.29635948799272	1.571476e-24	192438.123430962	40724.5365853659	441907.110592205
ENSG00000108846	ABCC3	2.662399e-10	-2.43879379809868	2.662399e-10	-2.43879379809868	2.662399e-10	63021.8033472803	381588.707317073	153697.183148342
ENSG00000108861	DUSP3	4.623206e-40	4.69194611045035	4.623206e-40	4.69194611045035	4.623206e-40	785672.144351464	30875.5853658537	3686331.36177904
ENSG00000108878	CACNG1	4.700705e-07	3.91178073071789	4.700705e-07	3.91178073071789	4.700705e-07	29877.3263598326	1866.65853658537	116873.549539763
ENSG00000108984	MAP2K6	4.716256e-02	2.26464068721069	4.716256e-02	2.26464068721069	4.716256e-02	422.10460251046	92.1463414634146	955.915257104085
ENSG00000109084	TMEM97	6.137776e-03	5.95134281445543	6.137776e-03	5.95134281445543	6.137776e-03	845.087866108787	16	5029.40759955
ENSG00000109107	ALDOC	1.477067e-04	4.22575233105538	1.477067e-04	4.22575233105538	1.477067e-04	1352.31171548117	74.9268292682927	5714.53438400806
ENSG00000109118	PHF12	7.388997e-06	3.00211589520594	7.388997e-06	3.00211589520594	7.388997e-06	4313.13389121339	576.560975609756	12948.5278129632
ENSG00000109321	AREG	4.818777e-02	3.50030469179011	4.818777e-02	3.50030469179011	4.818777e-02	507.849372384937	46.9024390243902	1777.62754088166
ENSG00000109323	MANBA	4.665231e-03	4.68359944637744	4.665231e-03	4.68359944637744	4.665231e-03	1062.07949790795	41.6585365853659	4974.3549484105
ENSG00000109436	TBC1D9	2.915001e-18	-3.02765526394252	2.915001e-18	-3.02765526394252	2.915001e-18	1137.90167364017	9942.53658536585	3445.17399204565
ENSG00000109471	IL2	3.792706e-05	1.90811452828839	3.792706e-05	1.90811452828839	3.792706e-05	6477.41422594142	1823.65853658537	12359.6481902608
ENSG00000109472	CPE	8.343422e-38	2.17758637007969	8.343422e-38	2.17758637007969	8.343422e-38	1017949.01464435	230445.829268293	2216671.89972559
ENSG00000109519	GRPEL1	2.120405e-31	1.64972767597446	2.120405e-31	1.64972767597446	2.120405e-31	366353.238493724	120248.609756098	604383.076725967
ENSG00000109572	CLCN3	3.662544e-13	-1.62230962285365	3.662544e-13	-1.62230962285365	3.662544e-13	465297.916317992	1546156.87804878	754857.287136431
ENSG00000109654	TRIM2	1.728006e-11	2.13498982860062	1.728006e-11	2.13498982860062	1.728006e-11	5086.16736401674	1221.82926829268	10858.9155887361
ENSG00000109674	NEIL3	4.167024e-02	2.92210160066031	4.167024e-02	2.92210160066031	4.167024e-02	2316.31171548117	364.390243902439	6768.49817143576
ENSG00000109689	STIM2	3.117551e-31	1.6044824704199	3.117551e-31	1.6044824704199	3.117551e-31	482519.564853557	163984.463414634	774194.183442168
ENSG00000109758	HGFAC	6.806172e-25	1.9910440783833	6.806172e-25	1.9910440783833	6.806172e-25	45269.3410041841	11940.487804878	90133.2533386949
ENSG00000109881	CCDC34	2.303645e-14	2.56112780726277	2.303645e-14	2.56112780726277	2.303645e-14	268417.656903766	47693.8048780488	687451.925056553
ENSG00000110025	SNX15	1.011237e-02	4.68153668226322	1.011237e-02	4.68153668226322	1.011237e-02	3119.17573221757	129.853658536585	14602.5356088018
ENSG00000110063	DCPS	5.075796e-05	2.6915781941736	5.075796e-05	2.6915781941736	5.075796e-05	7815.39539748954	1440.92682926829	21035.7478307275
ENSG00000110107	PRPF19	7.526321e-06	1.59615900696555	7.526321e-06	1.59615900696555	7.526321e-06	8391230.69874477	3008377.75609756	13393738.4593273
ENSG00000110148	CCKBR	1.589032e-23	-3.03574000454022	1.589032e-23	-3.03574000454022	1.589032e-23	58234.9079497908	533781.658536585	176786.039723897
ENSG00000110172	CHORDC1	3.542408e-03	2.04910453286437	3.542408e-03	2.04910453286437	3.542408e-03	8300.8410041841	1940.85365853659	17009.29092826
ENSG00000110195	FOLR1	1.254131e-39	1.5534403986373	1.254131e-39	1.5534403986373	1.254131e-39	96719.0627615063	34314.3658536585	150247.29941206
ENSG00000110318	CEP126	2.405277e-17	-1.6184059490792	2.405277e-17	-1.6184059490792	2.405277e-17	52414.3305439331	170388.170731707	84827.6643693049
ENSG00000110455	ACCS	2.431087e-29	-2.14287883183165	2.431087e-29	-2.14287883183165	2.431087e-29	34404.8514644351	167320.365853659	73725.4279154503
ENSG00000110497	AMBRA1	2.394883e-04	2.62853014067944	2.394883e-04	2.62853014067944	2.394883e-04	38189.8933054393	7173	100383.285622679
ENSG00000110536	PTPMT1	1.885175e-02	1.72932750929845	1.885175e-02	1.72932750929845	1.885175e-02	5350.70292887029	1778.43902439024	9253.1177689792
ENSG00000110697	PITPNM1	1.311209e-26	1.50305746392112	1.311209e-26	1.50305746392112	1.311209e-26	198807.326359833	74420.2195121951	298818.835767348
ENSG00000110721	CHKA	1.474174e-08	2.72944780994504	1.474174e-08	2.72944780994504	1.474174e-08	5884.83263598326	895.439024390244	16062.3435501776
ENSG00000110841	PPFIBP1	2.487670e-14	4.58679655630704	2.487670e-14	4.58679655630704	2.487670e-14	24162.6255230126	1157.34146341463	110829.047540291
ENSG00000110887	DAO	1.022719e-39	1.84823728833452	1.022719e-39	1.84823728833452	1.022719e-39	193287.288702929	57382.756097561	357240.774341832
ENSG00000110944	IL23A	2.834113e-66	-4.44358518359226	2.834113e-66	-4.44358518359226	2.834113e-66	1181031.63389121	28662360.902439	5248014.66971276
ENSG00000111049	MYF5	1.460580e-05	-1.53796279017789	1.460580e-05	-1.53796279017789	1.460580e-05	822.790794979079	2656.14634146341	1265.42162677871
ENSG00000111196	MAGOHB	2.349698e-05	-2.12618640371088	2.349698e-05	-2.12618640371088	2.349698e-05	17673.8535564854	80277.5121951219	37577.9071329764
ENSG00000111249	CUX2	2.278061e-11	1.91819898097574	2.278061e-11	1.91819898097574	2.278061e-11	28056.7531380753	8443.07317073171	53818.4352789441
ENSG00000111276	CDKN1B	1.692437e-48	2.12538336108507	1.692437e-48	2.12538336108507	1.692437e-48	97188.4937238494	23422	206562.80744959
ENSG00000111305	GSG1	4.532137e-04	2.6733888419463	4.532137e-04	2.6733888419463	4.532137e-04	1242.9769874477	234.951219512195	3322.9608090387
ENSG00000111358	GTF2H3	4.421086e-16	1.63672133448145	4.421086e-16	1.63672133448145	4.421086e-16	31707.0669456067	10951.1219512195	51895.6329237062
ENSG00000111432	FZD10	5.066196e-15	-3.53553583658902	5.066196e-15	-3.53553583658902	5.066196e-15	5684.89330543933	71763.7317073171	20099.1440085658
ENSG00000111445	RFC5	2.620971e-02	2.33307874050268	2.620971e-02	2.33307874050268	2.620971e-02	1303.21338912134	248.170731707317	3040.49945249744
ENSG00000111537	IFNG	2.508731e-22	-2.29771959849274	2.508731e-22	-2.29771959849274	2.508731e-22	1651.16736401674	8777.14634146341	3793.91961269285
ENSG00000111602	TIMELESS	1.328428e-04	2.02510185136631	1.328428e-04	2.02510185136631	1.328428e-04	8651.22175732218	2459.34146341463	17519.6051973337
ENSG00000111641	NOP2	9.514386e-24	-1.64360889485983	9.514386e-24	-1.64360889485983	9.514386e-24	28136.9790794979	91307.7804878049	46246.1890895479
ENSG00000111704	NANOG	5.216561e-06	4.74496443905051	5.216561e-06	4.74496443905051	5.216561e-06	1103.06694560669	47.6829268292683	5234.01343079583
ENSG00000111727	HCFC2	4.194184e-35	-2.17351512261736	4.194184e-35	-2.17351512261736	4.194184e-35	53612.6924686192	262732.658536585	116527.997844778
ENSG00000111728	ST8SIA1	1.055375e-05	-1.64735846595771	1.055375e-05	-1.64735846595771	1.055375e-05	948.125523012552	3386.9512195122	1561.90260712531
ENSG00000111732	AICDA	2.725142e-20	1.9412827355272	2.725142e-20	1.9412827355272	2.725142e-20	34714.9121338912	9176.78048780488	67391.4595908666
ENSG00000111783	RFX4	6.826346e-03	-1.75637962434504	6.826346e-03	-1.75637962434504	6.826346e-03	607.064853556485	2259.39024390244	1066.23633944262
ENSG00000111796	KLRB1	2.560348e-09	1.67461285605382	2.560348e-09	1.67461285605382	2.560348e-09	278185.776150628	88158.7073170732	465853.477113152
ENSG00000111799	COL12A1	2.847971e-05	3.83659918816919	2.847971e-05	3.83659918816919	2.847971e-05	3145.16736401674	244.024390243902	12066.7465554429
ENSG00000111801	BTN3A3	1.443584e-14	3.29380861474365	1.443584e-14	3.29380861474365	1.443584e-14	154891.4958159	17034.4146341463	510182.94326894
ENSG00000111802	TDP2	1.680345e-09	2.89656205970293	1.680345e-09	2.89656205970293	1.680345e-09	45150.960251046	5765.39024390244	130782.558422335
ENSG00000111913	RIPOR2	9.014738e-05	3.73073397237557	9.014738e-05	3.73073397237557	9.014738e-05	15115.2154811715	1122.85365853659	56390.8478953839
ENSG00000111961	SASH1	1.704955e-32	1.78432287657923	1.704955e-32	1.78432287657923	1.704955e-32	201260.221757322	59719.8048780488	359113.217826999
ENSG00000111962	UST	4.938211e-04	2.05287993230986	4.938211e-04	2.05287993230986	4.938211e-04	3354.3870292887	925.853658536585	6886.15381762727
ENSG00000112041	TULP1	7.112544e-07	2.38840124749656	7.112544e-07	2.38840124749656	7.112544e-07	3416.71548117155	705.80487804878	8160.48751757094
ENSG00000112053	SLC26A8	7.435853e-11	2.71704620525211	7.435853e-11	2.71704620525211	7.435853e-11	16835.2322175732	2675.63414634146	45742.1038112954
ENSG00000112096	SOD2	1.809660e-04	-2.0512246266056	1.809660e-04	-2.0512246266056	1.809660e-04	1079.87447698745	4763.51219512195	2215.06512083949
ENSG00000112139	MDGA1	2.527185e-11	3.61927647726004	2.527185e-11	3.61927647726004	2.527185e-11	56081.320083682	4856.0487804878	202973.802592562
ENSG00000112146	FBXO9	1.004793e-10	15.0731235759553	1.004793e-10	15.0731235759553	1.004793e-10	4038.19665271967	0	60868.2371704527
ENSG00000112149	CD83	4.810552e-03	2.49141027830607	4.810552e-03	2.49141027830607	4.810552e-03	7416.94769874477	1436.17073170732	18478.6597303113
ENSG00000112159	MDN1	1.137467e-28	1.80782904478112	1.137467e-28	1.80782904478112	1.137467e-28	202486.828451883	61019.4146341463	366061.569660926
ENSG00000112164	GLP1R	6.936587e-11	1.84481350532949	6.936587e-11	1.84481350532949	6.936587e-11	38160.5292887029	11944.9756097561	70399.0598023206
ENSG00000112238	PRDM13	4.063173e-07	1.68236571968809	4.063173e-07	1.68236571968809	4.063173e-07	7637.97907949791	2753.12195121951	12849.8741710421
ENSG00000112273	HDGFL1	1.269276e-15	-2.10400151453487	1.269276e-15	-2.10400151453487	1.269276e-15	93065.769874477	434402.682926829	195810.520767254
ENSG00000112297	CRYBG1	1.666320e-06	1.67098253940044	1.666320e-06	1.67098253940044	1.666320e-06	12307.8410041841	3895.46341463415	20566.1874157084
ENSG00000112304	ACOT13	5.961434e-82	-2.75725048918099	5.961434e-82	-2.75725048918099	5.961434e-82	66962.7364016736	466861.682926829	184633.037700412
ENSG00000112312	GMNN	7.329188e-06	2.20944977799294	7.329188e-06	2.20944977799294	7.329188e-06	13091.1694560669	3115.80487804878	28924.281448375
ENSG00000112320	SOBP	4.374587e-06	4.66501185709906	4.374587e-06	4.66501185709906	4.374587e-06	2176.51046025105	92.9024390243902	10153.4471041713
ENSG00000112419	PHACTR2	1.045217e-06	1.51617165684827	1.045217e-06	1.51617165684827	1.045217e-06	6688.53347280335	2541.51219512195	10140.9648773454
ENSG00000112499	SLC22A2	7.651160e-09	4.47514553427461	7.651160e-09	4.47514553427461	7.651160e-09	2457.85146443515	121.414634146341	10999.2430049772
ENSG00000112511	PHF1	2.540927e-05	2.50565737461492	2.540927e-05	2.50565737461492	2.540927e-05	3246.89748953975	585.463414634146	8135.61263928394
ENSG00000112530	PACRG	1.111332e-02	1.69654518186612	1.111332e-02	1.69654518186612	1.111332e-02	4085.42259414226	1371.29268292683	6931.10401797905
ENSG00000112539	C6orf118	2.033951e-26	-1.95185250460878	2.033951e-26	-1.95185250460878	2.033951e-26	116367.516736402	482396.146341463	227132.22899705
ENSG00000112559	MDFI	3.366714e-07	-1.78630402059434	3.366714e-07	-1.78630402059434	3.366714e-07	4402.75732217573	15813.0731707317	7864.66310630366
ENSG00000112561	TFEB	3.609894e-05	-2.00096488986411	3.609894e-05	-2.00096488986411	3.609894e-05	766.317991631799	3413.78048780488	1533.37539572641
ENSG00000112562	SMOC2	7.058577e-11	1.83943409408019	7.058577e-11	1.83943409408019	7.058577e-11	231924.366108787	67655.6341463415	426609.586268439
ENSG00000112578	BYSL	2.216818e-28	4.63746224944508	2.216818e-28	4.63746224944508	2.216818e-28	45577.5585774059	1903.29268292683	211364.207324591
ENSG00000112599	GUCA1B	1.848213e-02	3.48057925628018	1.848213e-02	3.48057925628018	1.848213e-02	1084.65690376569	111.219512195122	3775.23431942795
ENSG00000112624	BICRAL	3.452287e-02	5.36098753291825	3.452287e-02	5.36098753291825	3.452287e-02	956.753138075314	27.780487804878	5129.14164530217
ENSG00000112715	VEGFA	5.879018e-03	5.09175213821586	5.879018e-03	5.09175213821586	5.879018e-03	2570.46443514644	82.9756097560976	13088.1677838647
ENSG00000112782	CLIC5	2.716332e-02	2.06243428433956	2.716332e-02	2.06243428433956	2.716332e-02	1128.16108786611	334.634146341463	2326.75810587288
ENSG00000112799	LY86	1.115875e-16	5.221338331551	1.115875e-16	5.221338331551	1.115875e-16	31106.7071129707	861.536585365854	162418.642217284
ENSG00000112812	PRSS16	2.885424e-10	2.61407001993726	2.885424e-10	2.61407001993726	2.885424e-10	7560.17991631799	1450.41463414634	19762.8396645787
ENSG00000112855	HARS2	1.812067e-03	-2.35201390253462	1.812067e-03	-2.35201390253462	1.812067e-03	608.313807531381	3243.9756097561	1430.76253241758
ENSG00000113161	HMGCR	1.688700e-08	3.91191470740031	1.688700e-08	3.91191470740031	1.688700e-08	83644.2217573222	6194.63414634146	327209.061281521
ENSG00000113212	PCDHB7	1.224286e-50	-2.31250799874031	1.224286e-50	-2.31250799874031	1.224286e-50	23946.6338912134	129723.512195122	55376.7824163367
ENSG00000113231	PDE8B	6.280853e-09	2.74493264577656	6.280853e-09	2.74493264577656	6.280853e-09	4547.24476987448	812.219512195122	12481.8806171652
ENSG00000113240	CLK4	3.759149e-29	2.39789998324308	3.759149e-29	2.39789998324308	3.759149e-29	2491444.23012552	480268.951219512	5974234.07766906
ENSG00000113296	THBS4	3.412248e-02	2.98107632617783	3.412248e-02	2.98107632617783	3.412248e-02	5932.22594142259	915.90243902439	17684.4183155129
ENSG00000113312	TTC1	7.469309e-06	3.87963782446136	7.469309e-06	3.87963782446136	7.469309e-06	14460.3912133891	878.634146341463	56101.0807079731
ENSG00000113558	SKP1	2.128567e-02	4.26031207457986	2.128567e-02	4.26031207457986	2.128567e-02	703.794979079498	37	2998.38624740106
ENSG00000113583	C5orf15	2.530792e-02	5.84969549664771	2.530792e-02	5.84969549664771	2.530792e-02	8430.21757322176	162.463414634146	49314.2057738357
ENSG00000113638	TTC33	2.923431e-17	2.60874417283879	2.923431e-17	2.60874417283879	2.923431e-17	8655.21338912134	1421.78048780488	22579.2374935465
ENSG00000113643	RARS1	2.760452e-06	3.64934889129657	2.760452e-06	3.64934889129657	2.760452e-06	15317.0815899582	1206.87804878049	55897.374718213
ENSG00000113712	CSNK1A1	1.898876e-06	4.4494354668084	1.898876e-06	4.4494354668084	1.898876e-06	1611.09205020921	86.1463414634146	7168.45010849389
ENSG00000113734	BNIP1	9.266397e-04	2.70833806469904	9.266397e-04	2.70833806469904	9.266397e-04	34954.6359832636	4844.78048780488	94668.9711711716
ENSG00000113971	NPHP3	2.658606e-52	-2.36878410883669	2.658606e-52	-2.36878410883669	2.658606e-52	769223.075313808	4146883.73170732	1822123.39695384
ENSG00000114026	OGG1	2.854417e-02	1.88472233301478	2.854417e-02	1.88472233301478	2.854417e-02	3460.74476987448	927.292682926829	6522.54295664653
ENSG00000114054	PCCB	3.729253e-02	6.82472734806237	3.729253e-02	6.82472734806237	3.729253e-02	3229.36610878661	38.9024390243902	22039.5431995417
ENSG00000114062	UBE3A	4.877450e-18	-1.69206945162496	4.877450e-18	-1.69206945162496	4.877450e-18	35448.4790794979	118982.634146341	59981.288556985
ENSG00000114107	CEP70	1.430407e-28	-2.27692546870193	1.430407e-28	-2.27692546870193	1.430407e-28	11940.2447698745	60913.3414634146	27187.0474190622
ENSG00000114113	RBP2	3.206871e-02	2.51876425717409	3.206871e-02	2.51876425717409	3.206871e-02	979.539748953975	165.707317073171	2467.22970814655
ENSG00000114115	RBP1	2.083810e-05	3.93122581855833	2.083810e-05	3.93122581855833	2.083810e-05	2911.61924686192	207.634146341463	11446.232757075
ENSG00000114315	HES1	2.100853e-11	3.87490563141253	2.100853e-11	3.87490563141253	2.100853e-11	15936.7071129707	1147.48780487805	61753.2361382223
ENSG00000114378	HYAL1	4.420716e-38	4.4849162826327	4.420716e-38	4.4849162826327	4.420716e-38	610050.926778243	28311.1951219512	2736027.33474291
ENSG00000114388	NPRL2	4.566813e-06	2.05782139763687	4.566813e-06	2.05782139763687	4.566813e-06	5488.26359832636	1406.70731707317	11293.8662685075
ENSG00000114544	SLC41A3	4.832145e-12	2.43962379941672	4.832145e-12	2.43962379941672	4.832145e-12	83445.3472803347	16465.7073170732	203575.255175698
ENSG00000114573	ATP6V1A	3.137075e-08	1.63287135769386	3.137075e-08	1.63287135769386	3.137075e-08	10985.9372384937	3744.60975609756	17938.6222541587
ENSG00000114631	PODXL2	5.383337e-04	1.82089148008701	5.383337e-04	1.82089148008701	5.383337e-04	2868.79916317992	887.560975609756	5223.77195431506
ENSG00000114698	PLSCR4	9.757812e-23	1.81637077041039	9.757812e-23	1.81637077041039	9.757812e-23	35041.7866108787	10841.8292682927	63648.8769429582
ENSG00000114742	WDR48	2.067643e-05	1.66177423952846	2.067643e-05	1.66177423952846	2.067643e-05	9410.44142259414	3328.70731707317	15638.0291386585
ENSG00000114859	CLCN2	3.472870e-16	1.51269590229209	3.472870e-16	1.51269590229209	3.472870e-16	97158.1673640167	34735.2682926829	146970.761645757
ENSG00000114982	KANSL3	2.738450e-02	5.3335564165981	2.738450e-02	5.3335564165981	2.738450e-02	2054.73849372385	54.7073170731707	10959.063677632
ENSG00000115042	FAHD2A	2.174257e-02	3.23216930448198	2.174257e-02	3.23216930448198	2.174257e-02	1125.2489539749	149.80487804878	3636.99512893811
ENSG00000115084	SLC35F5	3.556490e-09	4.54397632835393	3.556490e-09	4.54397632835393	3.556490e-09	25718.640167364	1144	116864.892117955
ENSG00000115085	ZAP70	2.918021e-07	2.0414562091072	2.918021e-07	2.0414562091072	2.918021e-07	16635.179916318	4175.07317073171	33959.9913297828
ENSG00000115091	ACTR3	6.136624e-29	-2.43339950401361	6.136624e-29	-2.43339950401361	6.136624e-29	228611.158995816	1227569.85365854	556302.280912395
ENSG00000115145	STAM2	8.454854e-04	-1.50957014667153	8.454854e-04	-1.50957014667153	8.454854e-04	1519.66945606695	4858.48780487805	2294.04764368723
ENSG00000115266	APC2	5.889373e-03	11.7234520854513	5.889373e-03	11.7234520854513	5.889373e-03	445.033472803347	0	5217.32859483202
ENSG00000115339	GALNT3	3.187276e-16	2.51778137535654	3.187276e-16	2.51778137535654	3.187276e-16	1718.64225941423	319.146341463415	4327.16547165383
ENSG00000115361	ACADL	2.414066e-04	3.95481620724167	2.414066e-04	3.95481620724167	2.414066e-04	14715.2468619247	1035	58196.0967831019
ENSG00000115368	WDR75	7.758428e-05	2.48885977809349	7.758428e-05	2.48885977809349	7.758428e-05	5622.18410041841	1221.46341463415	13992.8278725681
ENSG00000115425	PECR	1.763156e-31	-2.15830192398816	1.763156e-31	-2.15830192398816	1.763156e-31	18785.60041841	94473.2682926829	40544.9975263272
ENSG00000115459	ELMOD3	5.603604e-07	4.62930184578778	5.603604e-07	4.62930184578778	5.603604e-07	19068.9016736402	964.365853658537	88275.7017149282
ENSG00000115520	COQ10B	3.167950e-10	1.68792745929327	3.167950e-10	1.68792745929327	3.167950e-10	6460.9079497908	2056.73170731707	10905.5439404181
ENSG00000115539	PDCL3	2.629009e-08	2.5958995626079	2.629009e-08	2.5958995626079	2.629009e-08	6076.3179916318	1169.43902439024	15773.5112167435
ENSG00000115593	SMYD1	1.720074e-25	1.9887844747054	1.720074e-25	1.9887844747054	1.720074e-25	68977.1820083682	17565.3414634146	137180.748687171
ENSG00000115685	PPP1R7	3.873940e-10	3.72334097295056	3.873940e-10	3.72334097295056	3.873940e-10	6969.96443514644	530.219512195122	25951.554161389
ENSG00000115760	BIRC6	6.950693e-83	-2.89115656792086	6.950693e-83	-2.89115656792086	6.950693e-83	14697.1861924686	115983.707317073	42491.8663903115
ENSG00000115828	QPCT	2.672903e-02	2.89711999293766	2.672903e-02	2.89711999293766	2.672903e-02	1604.15481171548	273.19512195122	4647.42897678806
ENSG00000115839	RAB3GAP1	2.134347e-15	-1.67102514698344	2.134347e-15	-1.67102514698344	2.134347e-15	3406.44351464435	11585.487804878	5692.25277474937
ENSG00000115875	SRSF7	1.553286e-32	-1.55420770470557	1.553286e-32	-1.55420770470557	1.553286e-32	281076.748953975	894697.024390244	436851.64883786
ENSG00000115884	SDC1	1.880753e-02	2.11282231469492	1.880753e-02	2.11282231469492	1.880753e-02	3007.2949790795	775.341463414634	6353.87993866916
ENSG00000115966	ATF2	9.657900e-25	-1.94717084719095	9.657900e-25	-1.94717084719095	9.657900e-25	63771.0146443515	250831.12195122	124173.060611268
ENSG00000115998	C2orf42	1.296077e-46	-1.67474066252453	1.296077e-46	-1.67474066252453	1.296077e-46	57219.230125523	193509.390243902	95827.3713695621
ENSG00000116096	SPR	1.423993e-22	-1.91488891927165	1.423993e-22	-1.91488891927165	1.423993e-22	10982.3347280335	42227.9024390244	21029.9510784435
ENSG00000116183	PAPPA2	1.262783e-15	3.90038349025154	1.262783e-15	3.90038349025154	1.262783e-15	13193.8786610879	965.121951219512	51461.1865020892
ENSG00000116205	TCEANC2	1.508278e-02	1.62988924778186	1.508278e-02	1.62988924778186	1.508278e-02	4554.51046025105	1775.07317073171	7423.34762807318
ENSG00000116337	AMPD2	4.597369e-02	6.52410922129184	4.597369e-02	6.52410922129184	4.597369e-02	3740.66317991632	49.7073170731707	24404.4951458389
ENSG00000116514	RNF19B	2.172402e-04	1.62449646459593	2.172402e-04	1.62449646459593	2.172402e-04	53058.6443514644	17223.1463414634	86193.580165207
ENSG00000116539	ASH1L	9.054810e-03	2.28828998252598	9.054810e-03	2.28828998252598	9.054810e-03	2360.17364016736	546.219512195122	5400.76169781685
ENSG00000116663	FBXO6	3.017167e-04	1.73240911952236	3.017167e-04	1.73240911952236	3.017167e-04	7648.66317991632	2660.29268292683	13250.6138450419
ENSG00000116688	MFN2	5.502588e-03	13.1125928724739	5.502588e-03	13.1125928724739	5.502588e-03	1228.9539748954	0	16114.7731318118
ENSG00000116726	PRAMEF12	1.746390e-04	6.10239258044517	1.746390e-04	6.10239258044517	1.746390e-04	16785.5251046025	318.317073170732	102431.863857203
ENSG00000116771	AGMAT	2.885098e-15	-1.72868156880789	2.885098e-15	-1.72868156880789	2.885098e-15	4944.97489539749	17242.8536585366	8548.28695989136
ENSG00000116824	CD2	1.133973e-23	-3.07975261802255	1.133973e-23	-3.07975261802255	1.133973e-23	16376.6694560669	148930.317073171	50436.0906318121
ENSG00000116830	TTF2	1.241804e-05	-3.53254984635283	1.241804e-05	-3.53254984635283	1.241804e-05	630.933054393305	7999.31707317073	2228.80246435599
ENSG00000116852	KIF21B	5.204631e-11	2.38068218106673	5.204631e-11	2.38068218106673	5.204631e-11	47384.1464435146	8200.31707317073	112806.593103132
ENSG00000116857	TMEM9	1.113047e-12	2.25954286696083	1.113047e-12	2.25954286696083	1.113047e-12	253501.941422594	56624.8780487805	572798.503502144
ENSG00000116898	MRPS15	4.499937e-07	1.66124663848865	4.499937e-07	1.66124663848865	4.499937e-07	29180.9560669456	9861.24390243902	48476.7651740983
ENSG00000116984	MTR	2.794382e-29	-1.52280571641361	2.794382e-29	-1.52280571641361	2.794382e-29	7029.94142259414	22021.0487804878	10705.2349843792
ENSG00000116991	SIPA1L2	9.789000e-05	7.66811711254671	9.789000e-05	7.66811711254671	9.789000e-05	6775.21548117155	43.2682926829268	51953.1457723629
ENSG00000117009	KMO	1.702188e-20	-2.19595322455339	1.702188e-20	-2.19595322455339	1.702188e-20	2559.57740585774	12899.9268292683	5620.71225788731
ENSG00000117143	UAP1	2.870340e-10	7.33674919270747	2.870340e-10	7.33674919270747	2.870340e-10	3477.28661087866	24.1463414634146	25511.9797351765
ENSG00000117148	ACTL8	2.891966e-11	4.73947061517528	2.891966e-11	4.73947061517528	2.891966e-11	49158.6171548117	1459.9512195122	232985.821487881
ENSG00000117155	SSX2IP	3.161835e-03	1.90987627641512	3.161835e-03	1.90987627641512	3.161835e-03	1693.28033472803	531.341463414634	3233.95594061733
ENSG00000117228	GBP1	9.997638e-05	12.7458456503547	9.997638e-05	12.7458456503547	9.997638e-05	827.1589958159	0	10542.8408889719
ENSG00000117266	CDK18	5.703717e-08	-1.61478754826138	5.703717e-08	-1.61478754826138	5.703717e-08	151343.361924686	516518.414634146	244387.376347998
ENSG00000117281	CD160	3.096580e-02	4.01931871110293	3.096580e-02	4.01931871110293	3.096580e-02	3735.45606694561	268.536585365854	15013.9884643774
ENSG00000117385	P3H1	2.872410e-09	3.59402594640347	2.872410e-09	3.59402594640347	2.872410e-09	15787.4184100418	1319.07317073171	56740.3913924181
ENSG00000117407	ARTN	2.147677e-03	2.04003956025597	2.147677e-03	2.04003956025597	2.147677e-03	7097.6359832636	1817.24390243902	14479.458190154
ENSG00000117448	AKR1A1	1.165200e-04	2.66381943660973	1.165200e-04	2.66381943660973	1.165200e-04	1282.4539748954	215.585365853659	3416.22582488377
ENSG00000117450	PRDX1	1.527856e-57	-4.4329504644063	1.527856e-57	-4.4329504644063	1.527856e-57	94835.2405857741	2248017.97560976	420399.92379679
ENSG00000117479	SLC19A2	1.472092e-24	4.17150700102674	1.472092e-24	4.17150700102674	1.472092e-24	21060.2133891213	1181.14634146341	87852.8275958368
ENSG00000117481	NSUN4	4.561190e-02	2.16595579310148	4.561190e-02	2.16595579310148	4.561190e-02	16327.0794979079	3131.70731707317	35363.7324229222
ENSG00000117500	TMED5	2.121891e-16	3.00920873570781	2.121891e-16	3.00920873570781	2.121891e-16	7221.05439330544	975.146341463415	21729.659961356
ENSG00000117505	DR1	2.040418e-29	-2.51396317331864	2.040418e-29	-2.51396317331864	2.040418e-29	2420	14726.2682926829	6083.79087943111
ENSG00000117519	CNN3	2.061378e-57	-2.80498319829134	2.061378e-57	-2.80498319829134	2.061378e-57	20406.2949790795	146538.146341463	57239.3145556949
ENSG00000117600	PLPPR4	3.433136e-04	1.63296498738753	3.433136e-04	1.63296498738753	3.433136e-04	12594.6673640167	4998.85365853659	20566.6508332317
ENSG00000117601	SERPINC1	3.266133e-20	6.88443582534977	3.266133e-20	6.88443582534977	3.266133e-20	15865.7907949791	145.780487804878	109227.018546459
ENSG00000117602	RCAN3	1.406850e-04	3.50973524910904	1.406850e-04	3.50973524910904	1.406850e-04	8010.15062761506	852.09756097561	28113.5080084135
ENSG00000117676	RPS6KA1	4.215477e-09	-2.66093118840551	4.215477e-09	-2.66093118840551	4.215477e-09	9378.12552301255	66072.2926829268	24954.5466929658
ENSG00000117682	DHDDS	1.399410e-03	3.39029551735411	1.399410e-03	3.39029551735411	1.399410e-03	1843.07531380753	166.951219512195	6248.5699745477
ENSG00000118058	KMT2A	9.266064e-03	6.47595817227923	9.266064e-03	6.47595817227923	9.266064e-03	4815.76987447699	69.8780487804878	31186.7242744354
ENSG00000118200	CAMSAP2	1.665455e-02	2.21079440858983	1.665455e-02	2.21079440858983	1.665455e-02	1464.7510460251	342.536585365854	3238.26342252841
ENSG00000118260	CREB1	1.035400e-22	4.70665512474771	1.035400e-22	4.70665512474771	1.035400e-22	16514.2384937238	643.439024390244	77726.8252377912
ENSG00000118276	B4GALT6	3.467729e-02	12.0397676839965	3.467729e-02	12.0397676839965	3.467729e-02	417.587866108787	0	5027.66089560561
ENSG00000118600	RXYLT1	4.522241e-03	4.44939567089998	4.522241e-03	4.44939567089998	4.522241e-03	2988.55020920502	179.365853658537	13297.2423631041
ENSG00000118689	FOXO3	4.854634e-07	1.54136924291313	4.854634e-07	1.54136924291313	4.854634e-07	600831.813807531	220788.975609756	926103.677966638
ENSG00000118849	RARRES1	3.368377e-30	1.90661011607229	3.368377e-30	1.90661011607229	3.368377e-30	209684.991631799	59479.8536585366	399787.526233721
ENSG00000118960	HS1BP3	1.414061e-18	-1.57198418571888	1.414061e-18	-1.57198418571888	1.414061e-18	132883.80334728	429624.658536585	208891.237400102
ENSG00000118972	FGF23	3.940771e-29	2.17962421389705	3.940771e-29	2.17962421389705	3.940771e-29	1064794.24476987	241424.707317073	2320851.31871864
ENSG00000118985	ELL2	1.879136e-08	1.98497127321245	1.879136e-08	1.98497127321245	1.879136e-08	34017.89958159	9241.41463414634	67524.553444482
ENSG00000119048	UBE2B	1.262868e-02	5.72923441520758	1.262868e-02	5.72923441520758	1.262868e-02	4269.72384937239	100.853658536585	24462.2488212569
ENSG00000119147	ECRG4	7.809819e-14	-3.24460939993349	7.809819e-14	-3.24460939993349	7.809819e-14	1129.63389121339	11783.4390243902	3665.2207419144
ENSG00000119203	CPSF3	1.508076e-29	3.12172175165858	1.508076e-29	3.12172175165858	1.508076e-29	143933.416317992	17330.7317073171	449320.076510405
ENSG00000119280	C1orf198	2.513079e-44	4.99052713434378	2.513079e-44	4.99052713434378	2.513079e-44	24308.8849372385	821.292682926829	121314.14988493
ENSG00000119328	ABITRAM	1.618619e-04	2.19982602080798	1.618619e-04	2.19982602080798	1.618619e-04	8557.26150627615	1759.85365853659	18824.4865283648
ENSG00000119383	PTPA	2.778120e-17	3.31978236408503	2.778120e-17	3.31978236408503	2.778120e-17	188871.579497908	19321.0975609756	627012.538694038
ENSG00000119408	NEK6	7.343073e-06	2.19092424566025	7.343073e-06	2.19092424566025	7.343073e-06	3187.72175732218	681.658536585366	6984.05688653586
ENSG00000119411	BSPRY	9.650943e-27	1.50389177750719	9.650943e-27	1.50389177750719	9.650943e-27	601182.460251046	221399.365853659	904113.358753094
ENSG00000119541	VPS4B	2.479726e-60	3.55832752697442	2.479726e-60	3.55832752697442	2.479726e-60	487159.39958159	42234.1463414634	1733472.7015555
ENSG00000119596	YLPM1	1.825407e-43	1.73249367642243	1.825407e-43	1.73249367642243	1.825407e-43	381595.439330544	119727.634146341	661111.685591805
ENSG00000119608	PROX2	3.739394e-20	1.52258554130412	3.739394e-20	1.52258554130412	3.739394e-20	153868.278242678	56850.3902439024	234277.615717661
ENSG00000119630	PGF	2.366180e-08	3.2532733549892	2.366180e-08	3.2532733549892	2.366180e-08	5696.82217573222	728.268292682927	18533.3197924212
ENSG00000119636	BBOF1	3.548712e-02	3.59394197244828	3.548712e-02	3.59394197244828	3.548712e-02	2761.55230125523	293.09756097561	9924.85872459231
ENSG00000119638	NEK9	1.477894e-20	2.48392301355781	1.477894e-20	2.48392301355781	1.477894e-20	253613.347280335	45907.9512195122	629956.029855052
ENSG00000119650	IFT43	1.088897e-10	2.55867303550286	1.088897e-10	2.55867303550286	1.088897e-10	15269.7845188285	2644.63414634146	39070.3859062654
ENSG00000119673	ACOT2	4.386936e-04	1.52422600435905	4.386936e-04	1.52422600435905	4.386936e-04	14254.1485355649	5398.26829268293	21726.5438679044
ENSG00000119715	ESRRB	1.997030e-04	1.63266892195209	1.997030e-04	1.63266892195209	1.997030e-04	2527.97071129707	819.682926829268	4127.33921593984
ENSG00000119720	NRDE2	2.086339e-42	2.27031897620777	2.086339e-42	2.27031897620777	2.086339e-42	988635.110878661	211940.073170732	2244517.0527731
ENSG00000119729	RHOQ	2.678060e-04	1.62516251510584	2.678060e-04	1.62516251510584	2.678060e-04	9360.07949790795	3112.9512195122	15211.6503384107
ENSG00000119801	YPEL5	4.160822e-70	3.93912923593039	4.160822e-70	3.93912923593039	4.160822e-70	635796.378661088	42379.0975609756	2504484.10328256
ENSG00000119878	CRIPT	2.939878e-22	1.89133767042744	2.939878e-22	1.89133767042744	2.939878e-22	199055.466527197	55415.6829268293	376481.102347396
ENSG00000119906	SLF2	4.428200e-24	3.01447485610663	4.428200e-24	3.01447485610663	4.428200e-24	194339.525104603	25395.6097560976	585831.611975527
ENSG00000119912	IDE	9.939800e-04	2.66813792777817	9.939800e-04	2.66813792777817	9.939800e-04	5240.69456066946	880.756097560976	13982.8959252229
ENSG00000119965	C10orf88	2.583828e-03	2.20751689656995	2.583828e-03	2.20751689656995	2.583828e-03	7758.51673640167	1892.9512195122	17127.0567879274
ENSG00000119973	PRLHR	2.201852e-02	3.52594531105404	2.201852e-02	3.52594531105404	2.201852e-02	3791.7510460251	405.390243902439	13369.5068214165
ENSG00000119977	TCTN3	1.602877e-17	1.60593486008439	1.602877e-17	1.60593486008439	1.602877e-17	1381748.26150628	489631.170731707	2218997.70101393
ENSG00000119979	DENND10	6.234159e-04	3.19281446122372	6.234159e-04	3.19281446122372	6.234159e-04	2479.09414225941	278.243902439024	7915.28762814087
ENSG00000120008	WDR11	5.253368e-04	2.07858094015033	5.253368e-04	2.07858094015033	5.253368e-04	4450.01673640167	1208.70731707317	9249.7199716345
ENSG00000120049	KCNIP2	4.343759e-02	2.75140015306042	4.343759e-02	2.75140015306042	4.343759e-02	829.635983263598	151.390243902439	2282.6605713359
ENSG00000120054	CPN1	5.215488e-08	1.62781407548013	5.215488e-08	1.62781407548013	5.215488e-08	557931.981171548	195552.56097561	908209.532111562
ENSG00000120057	SFRP5	2.643149e-71	-3.08775194914208	2.643149e-71	-3.08775194914208	2.643149e-71	1525329.37238494	13357202.9756098	4709838.74266526
ENSG00000120063	GNA13	2.763796e-02	2.6537976102825	2.763796e-02	2.6537976102825	2.763796e-02	1884.90376569038	294.09756097561	5002.1531090016
ENSG00000120137	PANK3	4.197682e-03	3.44076372676461	4.197682e-03	3.44076372676461	4.197682e-03	4249.83054393305	484.463414634146	14622.6627804612
ENSG00000120235	IFNA6	8.099533e-32	1.53825122443362	8.099533e-32	1.53825122443362	8.099533e-32	774438.169456067	278012.268292683	1191280.46241392
ENSG00000120242	IFNA8	7.004920e-03	1.63817331995246	7.004920e-03	1.63817331995246	7.004920e-03	1278.46861924686	441.682926829268	2094.35318244667
ENSG00000120318	ARAP3	2.623519e-02	1.52614342878047	2.623519e-02	1.52614342878047	2.623519e-02	4080.27405857741	1402.56097560976	6227.08344212131
ENSG00000120322	PCDHB8	2.555320e-04	4.80961354825695	2.555320e-04	4.80961354825695	2.555320e-04	2534.89539748954	111.439024390244	12191.8672471799
ENSG00000120327	PCDHB14	2.546750e-02	2.09485897134836	2.546750e-02	2.09485897134836	2.546750e-02	1448.99790794979	316.780487804878	3035.44626693362
ENSG00000120328	PCDHB12	3.725234e-33	1.94469267276764	3.725234e-33	1.94469267276764	3.725234e-33	352389.175732218	92881.2682926829	685288.648009071
ENSG00000120333	MRPS14	2.129646e-03	3.70452597929227	2.129646e-03	3.70452597929227	2.129646e-03	5877.81171548117	564.414634146341	21774.5062013885
ENSG00000120370	GORAB	5.831139e-04	2.0596736616461	5.831139e-04	2.0596736616461	5.831139e-04	3847.67782426778	839.560975609756	7924.9606731441
ENSG00000120440	TTLL2	1.756994e-07	1.61786276784606	1.756994e-07	1.61786276784606	1.756994e-07	16820.3514644351	5848.51219512195	27213.0203763945
ENSG00000120498	TEX11	2.220621e-05	1.85197590905092	2.220621e-05	1.85197590905092	2.220621e-05	5039.26987447699	1530.24390243902	9332.60640673744
ENSG00000120509	PDZD11	2.429096e-17	7.3325581196019	2.429096e-17	7.3325581196019	2.429096e-17	17660.8556485356	108.146341463415	129499.250484787
ENSG00000120669	SOHLH2	3.294854e-02	1.75883323369315	3.294854e-02	1.75883323369315	3.294854e-02	5094.66736401674	1685.31707317073	8960.67027444449
ENSG00000120685	PROSER1	1.799172e-02	-1.65995119970033	1.799172e-02	-1.65995119970033	1.799172e-02	343.671548117155	1167.17073170732	570.477998599939
ENSG00000120693	SMAD9	5.018425e-06	5.21557300957489	5.018425e-06	5.21557300957489	5.018425e-06	2703.13179916318	84.8292682926829	14098.3812530391
ENSG00000120727	PAIP2	1.157353e-10	-2.19496791906042	1.157353e-10	-2.19496791906042	1.157353e-10	830.935146443515	4142.17073170732	1823.87598926329
ENSG00000120738	EGR1	1.652356e-02	3.08016529010197	1.652356e-02	3.08016529010197	1.652356e-02	1084.33472803347	138.731707317073	3339.93019214086
ENSG00000120820	GLT8D2	7.498904e-04	1.8258799086821	7.498904e-04	1.8258799086821	7.498904e-04	7833.85564853556	2557.53658536585	14303.6796361768
ENSG00000120896	SORBS3	8.131025e-68	-3.02760034673694	8.131025e-68	-3.02760034673694	8.131025e-68	7767.2280334728	67679.243902439	23516.0622873271
ENSG00000120913	PDLIM2	9.368688e-06	1.75548673423876	9.368688e-06	1.75548673423876	9.368688e-06	25543.6359832636	8479.92682926829	44841.514112843
ENSG00000120963	ZNF706	3.079832e-02	1.76770469448068	3.079832e-02	1.76770469448068	3.079832e-02	951.117154811716	289.073170731707	1681.29425956178
ENSG00000120992	LYPLA1	6.033821e-16	1.51711483244302	6.033821e-16	1.51711483244302	6.033821e-16	80209.5146443515	30212.6341463415	121687.044370001
ENSG00000121005	CRISPLD1	1.805604e-02	2.72812126879941	1.805604e-02	2.72812126879941	1.805604e-02	843.403765690377	141.219512195122	2300.90775136543
ENSG00000121022	COPS5	1.910258e-36	-2.30769730460149	1.910258e-36	-2.30769730460149	1.910258e-36	5229.80334728033	27508.0243902439	12068.8030881147
ENSG00000121039	RDH10	6.175108e-08	1.73035217443548	6.175108e-08	1.73035217443548	6.175108e-08	20298.8284518828	6368	35124.1219502082
ENSG00000121073	SLC35B1	1.973886e-04	3.71521920364488	1.973886e-04	3.71521920364488	1.973886e-04	5680.76150627615	464.487804878049	21105.2742394438
ENSG00000121207	LRAT	5.932780e-06	4.48041172678025	5.932780e-06	4.48041172678025	5.932780e-06	6305.62552301255	357.439024390244	28251.7985379903
ENSG00000121289	CEP89	2.745392e-05	1.93273716456192	2.745392e-05	1.93273716456192	2.745392e-05	9876.19456066946	2543.21951219512	19088.0882718501
ENSG00000121377	TAS2R7	7.964324e-10	2.2279695276316	7.964324e-10	2.2279695276316	7.964324e-10	83288.2866108787	18575.756097561	185563.764577684
ENSG00000121578	B4GALT4	3.327075e-17	1.6861732943347	3.327075e-17	1.6861732943347	3.327075e-17	80919.6192468619	27238.0487804878	136444.50096179
ENSG00000121741	ZMYM2	4.881369e-23	-2.76815331759291	4.881369e-23	-2.76815331759291	4.881369e-23	50715.7489539749	378884.146341463	140388.968721155
ENSG00000121769	FABP3	2.088609e-02	3.77844817665388	2.088609e-02	3.77844817665388	2.088609e-02	16084.6548117155	1519.80487804878	60775.0346454335
ENSG00000121774	KHDRBS1	1.175345e-55	-2.59308090832394	1.175345e-55	-2.59308090832394	1.175345e-55	60331.5355648536	370352.829268293	156444.553043088
ENSG00000121940	CLCC1	1.791327e-17	-1.59053711917322	1.791327e-17	-1.59053711917322	1.791327e-17	14969.2615062762	47832.9756097561	23809.1660723431
ENSG00000121966	CXCR4	1.692395e-02	2.41481115549014	1.692395e-02	2.41481115549014	1.692395e-02	3199.37656903766	721.024390243902	7725.89022952589
ENSG00000121988	ZRANB3	7.483832e-29	-2.15553448130581	7.483832e-29	-2.15553448130581	7.483832e-29	14022.3786610879	66664.9756097561	30225.7207139017
ENSG00000122026	RPL21	5.467972e-06	2.17276804078727	5.467972e-06	2.17276804078727	5.467972e-06	3384.4769874477	700	7353.68343310635
ENSG00000122133	PAEP	2.253202e-21	2.30167735436535	2.253202e-21	2.30167735436535	2.253202e-21	95453.2071129707	20000.2682926829	219702.48521347
ENSG00000122375	OPN4	4.936784e-02	4.15904126121679	4.936784e-02	4.15904126121679	4.936784e-02	10297.5836820084	738.463414634146	42828.0754243055
ENSG00000122483	CCDC18	1.400878e-02	2.5613041382219	1.400878e-02	2.5613041382219	1.400878e-02	1496.8179916318	311.829268292683	3833.80611613152
ENSG00000122515	ZMIZ2	1.257620e-02	4.46373120641201	1.257620e-02	4.46373120641201	1.257620e-02	15474.4748953975	823.121951219512	69073.8964934251
ENSG00000122591	FAM126A	6.458133e-03	16.0569927605568	6.458133e-03	16.0569927605568	6.458133e-03	7446.54393305439	0	119569.102024223
ENSG00000122644	ARL4A	9.277001e-24	1.545034441413	9.277001e-24	1.545034441413	9.277001e-24	115384.748953975	42353.8780487805	178273.411147683
ENSG00000122705	CLTA	1.203468e-21	7.92633170054563	1.203468e-21	7.92633170054563	1.203468e-21	30984.0543933054	129.19512195122	245589.892549087
ENSG00000122711	SPINK4	4.128257e-05	-1.64846974126008	4.128257e-05	-1.64846974126008	4.128257e-05	4027.88912133891	13406.2926829268	6639.85333767787
ENSG00000122728	TAF1L	3.906455e-06	6.88054288134026	3.906455e-06	6.88054288134026	3.906455e-06	5919.30962343096	51.5365853658537	40728.0636919468
ENSG00000122735	DNAI1	9.846382e-04	6.03922410028037	9.846382e-04	6.03922410028037	9.846382e-04	3403.05230125523	66.390243902439	20551.7954722552
ENSG00000122741	DCAF10	2.338196e-32	2.0826811072445	2.338196e-32	2.0826811072445	2.338196e-32	4999628.88912134	1179563.56097561	10412632.6306068
ENSG00000122783	CYREN	1.258746e-18	2.50296068689876	1.258746e-18	2.50296068689876	1.258746e-18	95012.6778242678	18201.8048780488	237812.99735112
ENSG00000122824	NUDT10	3.346844e-02	3.66512852030369	3.346844e-02	3.66512852030369	3.346844e-02	1566.7719665272	131.512195121951	5742.42061933113
ENSG00000122862	SRGN	1.521075e-02	4.08074069951041	1.521075e-02	4.08074069951041	1.521075e-02	6805.57112970711	538.024390243902	27771.7710924088
ENSG00000122965	RBM19	5.667706e-24	3.10979318476817	5.667706e-24	3.10979318476817	5.667706e-24	349991.675732218	40877.2926829268	1088401.72791764
ENSG00000122986	HVCN1	2.495669e-08	-1.52187032277711	2.495669e-08	-1.52187032277711	2.495669e-08	1689.00209205021	5408.07317073171	2570.44215899966
ENSG00000123064	DDX54	7.088452e-26	1.81875707864173	7.088452e-26	1.81875707864173	7.088452e-26	52708.8368200837	16174.5853658537	95864.5700734991
ENSG00000123066	MED13L	1.576631e-03	2.02442707539557	1.576631e-03	2.02442707539557	1.576631e-03	3059.86192468619	790.560975609756	6194.46732730674
ENSG00000123091	RNF11	1.216365e-04	2.35253663309903	1.216365e-04	2.35253663309903	1.216365e-04	2206.71966527197	514.024390243902	5191.38885153233
ENSG00000123131	PRDX4	1.139797e-18	-1.65521759272909	1.139797e-18	-1.65521759272909	1.139797e-18	134334.209205021	460600.243902439	222352.346381501
ENSG00000123143	PKN1	4.158488e-10	1.79786235470987	4.158488e-10	1.79786235470987	4.158488e-10	383526.861924686	118648.414634146	689528.507074403
ENSG00000123154	WDR83	3.172587e-02	1.75142723473287	3.172587e-02	1.75142723473287	3.172587e-02	1148.69665271967	368.024390243902	2011.8586020197
ENSG00000123329	ARHGAP9	3.782692e-09	4.14280039083764	3.782692e-09	4.14280039083764	3.782692e-09	7874.28242677824	544.390243902439	32621.5803152229
ENSG00000123352	SPATS2	6.976517e-04	1.72361923802159	6.976517e-04	1.72361923802159	6.976517e-04	676.707112970711	238.682926829268	1166.38539842237
ENSG00000123374	CDK2	5.934793e-17	1.54035559236732	5.934793e-17	1.54035559236732	5.934793e-17	84763.5167364017	31678.8048780488	130565.957033637
ENSG00000123411	IKZF4	1.354304e-15	-3.91816824190711	1.354304e-15	-3.91816824190711	1.354304e-15	815.644351464435	13594.3902439024	3195.83179459887
ENSG00000123561	SERPINA7	2.146256e-02	2.70354980252719	2.146256e-02	2.70354980252719	2.146256e-02	4714.50836820084	883.682926829268	12745.9081678622
ENSG00000123576	ESX1	3.387983e-02	3.24844666180181	3.387983e-02	3.24844666180181	3.387983e-02	4266.94351464435	555.439024390244	13860.9384162433
ENSG00000123584	MAGEA9	2.763796e-02	2.22929046701621	2.763796e-02	2.22929046701621	2.763796e-02	909.935146443515	217.585365853659	2028.50974756952
ENSG00000123600	METTL8	4.483407e-03	2.7683260755239	4.483407e-03	2.7683260755239	4.483407e-03	2347.91213389121	414.365853658537	6499.78638329
ENSG00000123643	SLC36A1	1.810627e-08	14.9534825558417	1.810627e-08	14.9534825558417	1.810627e-08	3163.10878661088	0	47299.4920628154
ENSG00000123689	G0S2	1.381267e-12	2.98686612644917	1.381267e-12	2.98686612644917	1.381267e-12	807525.248953975	101229.682926829	2411969.81235306
ENSG00000123836	PFKFB2	4.705273e-02	5.04503861435754	4.705273e-02	5.04503861435754	4.705273e-02	13160.0188284519	475.90243902439	66392.8031552121
ENSG00000123838	C4BPA	4.944325e-19	2.05370632846044	4.944325e-19	2.05370632846044	4.944325e-19	66260.1589958159	16262.243902439	136078.907854502
ENSG00000123933	MXD4	3.256384e-38	-2.06911816399742	3.256384e-38	-2.06911816399742	3.256384e-38	129082.430962343	575454.024390244	267086.802557126
ENSG00000123977	DAW1	6.134018e-04	6.84780906262012	6.134018e-04	6.84780906262012	6.134018e-04	724.405857740586	7.78048780487805	4960.59299765108
ENSG00000123983	ACSL3	2.296196e-08	7.32720030821018	2.296196e-08	7.32720030821018	2.296196e-08	37608.7635983264	259.390243902439	275566.944229061
ENSG00000123999	INHA	2.888414e-02	4.24656485683288	2.888414e-02	4.24656485683288	2.888414e-02	5312.37656903766	337.365853658537	22559.3516443377
ENSG00000124098	FAM210B	1.647904e-04	2.09005094266357	1.647904e-04	2.09005094266357	1.647904e-04	21002.8284518828	6326.65853658537	43896.9814044591
ENSG00000124151	NCOA3	9.217449e-05	2.64347568053024	9.217449e-05	2.64347568053024	9.217449e-05	4190.52719665272	672.512195121951	11077.556732952
ENSG00000124194	GDAP1L1	3.680372e-02	1.68897800863894	3.680372e-02	1.68897800863894	3.680372e-02	1888.88075313808	584.512195121951	3190.27805299156
ENSG00000124198	ARFGEF2	7.365155e-24	3.7917382021091	7.365155e-24	3.7917382021091	7.365155e-24	181985.905857741	13602.4146341463	690042.911486225
ENSG00000124217	MOCS3	8.322567e-25	1.94444285349058	8.322567e-25	1.94444285349058	8.322567e-25	47575.1861924686	13051.0487804878	92507.2307954296
ENSG00000124232	RBPJL	4.625255e-03	13.1924989217493	4.625255e-03	13.1924989217493	4.625255e-03	1107.1129707113	0	14605.5866723635
ENSG00000124275	MTRR	6.952149e-03	3.45037474755546	6.952149e-03	3.45037474755546	6.952149e-03	968.728033472803	104.365853658537	3342.47474394363
ENSG00000124391	IL17C	1.437669e-02	4.45247525808303	1.437669e-02	4.45247525808303	1.437669e-02	3565.26359832636	182.878048780488	15874.2479600922
ENSG00000124535	WRNIP1	3.146551e-03	1.88268268355701	3.146551e-03	1.88268268355701	3.146551e-03	2258.7719665272	617.341463414634	4252.55086748476
ENSG00000124562	SNRPC	4.110056e-29	3.20720959896253	4.110056e-29	3.20720959896253	4.110056e-29	10811.3556485356	1227.80487804878	34674.283613781
ENSG00000124570	SERPINB6	8.568457e-25	-2.27215303981547	8.568457e-25	-2.27215303981547	8.568457e-25	2002.4539748954	9933.58536585366	4549.88188614914
ENSG00000124588	NQO2	5.676970e-07	-1.70001993820763	5.676970e-07	-1.70001993820763	5.676970e-07	770.569037656904	2839.19512195122	1309.9827277822
ENSG00000124608	AARS2	8.462986e-06	1.92510972023821	8.462986e-06	1.92510972023821	8.462986e-06	21464.1359832636	5443.43902439024	41320.8168178955
ENSG00000124659	TBCC	1.536066e-02	3.85794082577857	1.536066e-02	3.85794082577857	1.536066e-02	1390.34728033473	91.2682926829268	5363.87753481355
ENSG00000124766	SOX4	1.109207e-36	3.63642446568362	1.109207e-36	3.63642446568362	1.109207e-36	65089.960251046	5188.9512195122	236694.723927278
ENSG00000124767	GLO1	4.652082e-02	3.22751036583611	4.652082e-02	3.22751036583611	4.652082e-02	9428.98117154812	1254.14634146341	30432.1344704451
ENSG00000124782	RREB1	2.353417e-52	3.17151785452633	2.353417e-52	3.17151785452633	2.353417e-52	1081635.00627615	122993.414634146	3430424.73448551
ENSG00000124795	DEK	1.648053e-12	1.68186247225596	1.648053e-12	1.68186247225596	1.648053e-12	72236.1715481172	22563.1219512195	121491.306066222
ENSG00000124813	RUNX2	1.151441e-08	2.26112213101882	1.151441e-08	2.26112213101882	1.151441e-08	18049.6715481172	3484.31707317073	40812.5117950685
ENSG00000124920	MYRF	7.190654e-14	2.52087577665657	7.190654e-14	2.52087577665657	7.190654e-14	360068.721757322	58770.243902439	907688.518609727
ENSG00000125037	EMC3	7.903108e-03	2.70461866385388	7.903108e-03	2.70461866385388	7.903108e-03	7667.410041841	1422.58536585366	20737.4203025838
ENSG00000125149	C16orf70	5.673415e-16	4.61988041614372	5.673415e-16	4.61988041614372	5.673415e-16	95182.0271966527	4149.85365853659	439729.583414674
ENSG00000125255	SLC10A2	3.583525e-166	-6.93013955747738	3.583525e-166	-6.93013955747738	3.583525e-166	156619.334728033	21352105.6829268	1085393.84706454
ENSG00000125319	HROB	2.083332e-02	3.68630903231984	2.083332e-02	3.68630903231984	2.083332e-02	941.629707112971	73.4634146341463	3471.13809443123
ENSG00000125347	IRF1	3.745896e-02	3.93200386383075	3.745896e-02	3.93200386383075	3.745896e-02	735.811715481172	59.5609756097561	2893.2145083239
ENSG00000125352	RNF113A	4.227870e-10	2.06390748921479	4.227870e-10	2.06390748921479	4.227870e-10	6636.89330543933	1767.21951219512	13697.9337982158
ENSG00000125450	NUP85	2.584394e-25	1.53066613891216	2.584394e-25	1.53066613891216	2.584394e-25	19874.2949790795	7377.82926829268	30420.910359229
ENSG00000125618	PAX8	1.026323e-02	1.5648237789391	1.026323e-02	1.5648237789391	1.026323e-02	2749.15481171548	1012.9512195122	4301.94282135722
ENSG00000125637	PSD4	2.541124e-10	2.70028057549676	2.541124e-10	2.70028057549676	2.541124e-10	56145.6610878661	9489.48780487805	151609.038033989
ENSG00000125648	SLC25A23	5.287796e-03	5.71057606069246	5.287796e-03	5.71057606069246	5.287796e-03	1001.99581589958	21.2926829268293	5721.97331919016
ENSG00000125676	THOC2	1.833345e-24	-2.05645992157979	1.833345e-24	-2.05645992157979	1.833345e-24	7374.79079497908	31767.8292682927	15165.96169991
ENSG00000125686	MED1	1.655253e-02	2.41977087003144	1.655253e-02	2.41977087003144	1.655253e-02	4403.8870292887	840.219512195122	10656.3975483821
ENSG00000125735	TNFSF14	3.050322e-25	-1.56089352810662	3.050322e-25	-1.56089352810662	3.050322e-25	55207.2887029289	166375.048780488	86172.6996407154
ENSG00000125740	FOSB	1.787987e-02	2.59215170715682	1.787987e-02	2.59215170715682	1.787987e-02	1876.62552301255	300.756097560976	4864.49805317105
ENSG00000125743	SNRPD2	1.028916e-03	1.717319146586	1.028916e-03	1.717319146586	1.028916e-03	1623.62552301255	510.292682926829	2788.28319755516
ENSG00000125775	SDCBP2	2.838138e-46	1.93724463843652	2.838138e-46	1.93724463843652	2.838138e-46	198900.430962343	54126.3658536585	385318.793464511
ENSG00000125815	CST8	9.970839e-73	5.37772696218761	9.970839e-73	5.37772696218761	9.970839e-73	498519.0041841	12737.243902439	2680899.08996376
ENSG00000125846	ZNF133	3.917950e-04	1.76211564883546	3.917950e-04	1.76211564883546	3.917950e-04	12947.359832636	4013.07317073171	22814.7453721915
ENSG00000125864	BFSP1	5.094658e-10	-1.87445116193182	5.094658e-10	-1.87445116193182	5.094658e-10	18071.0334728033	69921.8536585366	33873.269690405
ENSG00000125879	OTOR	1.971141e-02	4.33611851724561	1.971141e-02	4.33611851724561	1.971141e-02	1055.07949790795	51.0487804878049	4574.94974804487
ENSG00000125885	MCM8	9.556904e-06	-1.84801761722129	9.556904e-06	-1.84801761722129	9.556904e-06	5822.98744769875	24069.0243902439	10760.9833882057
ENSG00000125903	DEFB129	1.376913e-03	4.39813151752262	1.376913e-03	4.39813151752262	1.376913e-03	842.518828451883	40.0975609756098	3705.50861352046
ENSG00000126016	AMOT	1.416083e-11	6.18550623298934	1.416083e-11	6.18550623298934	1.416083e-11	1077.11924686192	16.1707317073171	6662.52781513722
ENSG00000126067	PSMB2	5.848221e-148	-4.63087097815018	5.848221e-148	-4.63087097815018	5.848221e-148	616074.939330544	16173183.9268293	2852963.55691145
ENSG00000126070	AGO3	4.365610e-04	2.69342827517344	4.365610e-04	2.69342827517344	4.365610e-04	1742.29288702929	264.09756097561	4692.74092555825
ENSG00000126088	UROD	6.784662e-14	1.7315428119564	6.784662e-14	1.7315428119564	6.784662e-14	32946.3410041841	10714.7804878049	57047.9999460595
ENSG00000126091	ST3GAL3	1.946124e-02	1.65414178629725	1.946124e-02	1.65414178629725	1.946124e-02	616.669456066946	220.878048780488	1020.05871561353
ENSG00000126214	KLC1	2.727302e-41	1.73233617616841	2.727302e-41	1.73233617616841	2.727302e-41	231564.650627615	72985.4878048781	401147.821404017
ENSG00000126216	TUBGCP3	1.036987e-08	3.27344303828964	1.036987e-08	3.27344303828964	1.036987e-08	12360.2656903766	1345.58536585366	40460.6256755735
ENSG00000126226	PCID2	2.346066e-18	3.98014862328959	2.346066e-18	3.98014862328959	2.346066e-18	22250.679916318	1414.48780487805	88561.0130361903
ENSG00000126249	PDCD2L	7.437419e-03	13.1914197680061	7.437419e-03	13.1914197680061	7.437419e-03	931.686192468619	0	12290.2636569089
ENSG00000126261	UBA2	3.608375e-04	1.88809215706669	3.608375e-04	1.88809215706669	3.608375e-04	11725.7175732218	3833.31707317073	22139.2353859791
ENSG00000126262	FFAR2	3.018274e-49	-3.9420016734324	3.018274e-49	-3.9420016734324	3.018274e-49	16059.0543933054	267961.219512195	63304.8192921519
ENSG00000126266	FFAR1	2.840864e-14	1.56985727272051	2.840864e-14	1.56985727272051	2.840864e-14	1440573.40585774	505058.756097561	2261494.63807353
ENSG00000126353	CCR7	1.324720e-28	1.5757676019834	1.324720e-28	1.5757676019834	1.324720e-28	84117.3619246862	29862.487804878	132549.413685232
ENSG00000126368	NR1D1	3.127629e-04	2.36607486651469	3.127629e-04	2.36607486651469	3.127629e-04	825.173640167364	181.536585365854	1952.42261051043
ENSG00000126456	IRF3	2.026376e-02	1.55791078739823	2.026376e-02	1.55791078739823	2.026376e-02	3475.28661087866	1280.43902439024	5414.18650038851
ENSG00000126460	PRRG2	6.727121e-28	1.83503667063223	6.727121e-28	1.83503667063223	6.727121e-28	182721.129707113	53589.6585365854	335299.973511901
ENSG00000126464	PRR12	1.109263e-21	8.8648006521539	1.109263e-21	8.8648006521539	1.109263e-21	183494.462343096	421.170731707317	1626641.82944571
ENSG00000126545	CSN1S1	4.035883e-02	2.8596489266829	4.035883e-02	2.8596489266829	4.035883e-02	1580.16736401674	252.414634146341	4518.72390648981
ENSG00000126653	NSRP1	1.028654e-23	2.89946930419653	1.028654e-23	2.89946930419653	1.028654e-23	57816.7092050209	8334.48780487805	167637.773609615
ENSG00000126756	UXT	2.764650e-53	-3.36674783189307	2.764650e-53	-3.36674783189307	2.764650e-53	24040.9811715481	261577.902439024	80939.9212358918
ENSG00000126759	CFP	2.622050e-05	2.84572613831877	2.622050e-05	2.84572613831877	2.622050e-05	5396.11715481172	776.682926829268	15355.871632878
ENSG00000126814	TRMT5	6.195658e-04	2.75197148292215	6.195658e-04	2.75197148292215	6.195658e-04	7853.91422594142	1232.87804878049	21613.7479791074
ENSG00000126878	AIF1L	3.016508e-23	1.73567232622968	3.016508e-23	1.73567232622968	3.016508e-23	265021.39958159	80114.1219512195	459990.309112424
ENSG00000126890	CTAG2	4.293917e-02	3.86894021483827	4.293917e-02	3.86894021483827	4.293917e-02	8218.06485355649	697.19512195122	31795.2016000736
ENSG00000126934	MAP2K2	2.894281e-21	1.82130386663571	2.894281e-21	1.82130386663571	2.894281e-21	579103.849372385	170047.243902439	1054724.08004555
ENSG00000126945	HNRNPH2	3.169330e-04	2.00823868815298	3.169330e-04	2.00823868815298	3.169330e-04	1069.08786610879	286.585365853659	2146.98361375458
ENSG00000127022	CANX	2.742174e-02	-1.57678435927294	2.742174e-02	-1.57678435927294	2.742174e-02	1396.36192468619	4819.0243902439	2201.76164272945
ENSG00000127152	BCL11B	2.528252e-10	17.8453645785733	2.528252e-10	17.8453645785733	2.528252e-10	30962.8765690377	0	552543.820775842
ENSG00000127325	BEST3	5.588433e-22	-3.380898493422	5.588433e-22	-3.380898493422	5.588433e-22	904.171548117155	10167.243902439	3056.91222482433
ENSG00000127328	RAB3IP	1.154393e-06	1.54145483882743	1.154393e-06	1.54145483882743	1.154393e-06	2524.83891213389	930.463414634146	3891.92515836857
ENSG00000127412	TRPV5	3.538266e-02	4.19499448414282	3.538266e-02	4.19499448414282	3.538266e-02	426.897489539749	25.4146341463415	1790.83261391366
ENSG00000127423	AUNIP	3.517889e-03	3.51513509100961	3.517889e-03	3.51513509100961	3.517889e-03	3673.67991631799	322.707317073171	12913.4811869866
ENSG00000127511	SIN3B	3.004810e-14	1.70763612002822	3.004810e-14	1.70763612002822	3.004810e-14	796030.456066946	249945.829268293	1359330.35942245
ENSG00000127663	KDM4B	5.256019e-04	2.26074963445659	5.256019e-04	2.26074963445659	5.256019e-04	4778.71129707113	1047.60975609756	10803.4698180272
ENSG00000127774	EMC6	1.633843e-41	-3.1635440946414	1.633843e-41	-3.1635440946414	1.633843e-41	3261.1820083682	29906.0731707317	10316.893084124
ENSG00000127955	GNAI1	4.599053e-04	2.17861947986884	4.599053e-04	2.17861947986884	4.599053e-04	6584.45188284519	1597.51219512195	14345.0151362256
ENSG00000128045	RASL11B	2.664831e-13	2.2676476049554	2.664831e-13	2.2676476049554	2.664831e-13	25736.6820083682	5575.60975609756	58361.7253157748
ENSG00000128059	PPAT	3.045396e-44	-2.76805052798816	3.045396e-44	-2.76805052798816	3.045396e-44	1232.33682008368	8902	3411.17058549188
ENSG00000128165	ADM2	2.885165e-30	1.55202470007045	2.885165e-30	1.55202470007045	2.885165e-30	573558.838912134	197584.585365854	890177.484935361
ENSG00000128191	DGCR8	2.223170e-31	6.27791669321031	2.223170e-31	6.27791669321031	2.223170e-31	8260.53138075314	112.121951219512	51858.9278500178
ENSG00000128245	YWHAH	1.617877e-02	3.40863876503289	1.617877e-02	3.40863876503289	1.617877e-02	4453.27615062761	526.609756097561	15179.6097184257
ENSG00000128250	RFPL1	9.789583e-19	4.22594980170246	9.789583e-19	4.22594980170246	9.789583e-19	41454.0125523013	2157.82926829268	175182.576125169
ENSG00000128285	MCHR1	1.831784e-03	2.05634419744226	1.831784e-03	2.05634419744226	1.831784e-03	11783.1527196653	2886.65853658537	24230.2177226597
ENSG00000128298	BAIAP2L2	1.533268e-12	-2.5804933784401	1.533268e-12	-2.5804933784401	1.533268e-12	6155.98117154812	42673.4390243902	15885.4686509818
ENSG00000128340	RAC2	1.094571e-02	3.32505351525312	1.094571e-02	3.32505351525312	1.094571e-02	4257.7280334728	496.90243902439	14157.1735646905
ENSG00000128463	EMC4	4.002088e-02	2.54424369943174	4.002088e-02	2.54424369943174	4.002088e-02	1322.30962343096	258.634146341463	3364.27792811218
ENSG00000128512	DOCK4	7.718303e-09	2.26315714541217	7.718303e-09	2.26315714541217	7.718303e-09	6687.19037656904	1487.21951219512	15134.1626834637
ENSG00000128602	SMO	9.013185e-05	-1.55952317886221	9.013185e-05	-1.55952317886221	9.013185e-05	9225.67573221757	28714.0243902439	14387.6551450599
ENSG00000128606	LRRC17	3.127476e-05	-3.0124402640165	3.127476e-05	-3.0124402640165	3.127476e-05	1328.60460251046	12059.1463414634	4002.34199956015
ENSG00000128626	MRPS12	2.579904e-15	4.4827728142023	2.579904e-15	4.4827728142023	2.579904e-15	55628.0648535565	2626.73170731707	249367.976832205
ENSG00000128655	PDE11A	1.590234e-07	4.72453586503662	1.590234e-07	4.72453586503662	1.590234e-07	1154.66736401674	44.9512195121951	5455.26737348437
ENSG00000128683	GAD1	4.974002e-02	5.21813580038874	4.974002e-02	5.21813580038874	4.974002e-02	1611.70292887029	44.8780487804878	8410.08475272946
ENSG00000128789	PSMG2	8.226391e-10	2.11368927048799	8.226391e-10	2.11368927048799	8.226391e-10	12078.2343096234	2934.70731707317	25529.6342666909
ENSG00000128917	DLL4	4.258984e-04	13.6745604978934	4.258984e-04	13.6745604978934	4.258984e-04	1577.76150627615	0	21575.1951688207
ENSG00000128928	IVD	1.143846e-28	1.70978686114511	1.143846e-28	1.70978686114511	1.143846e-28	135322.182008368	42837.5609756098	231372.088819395
ENSG00000128965	CHAC1	3.178330e-02	1.67089473610336	3.178330e-02	1.67089473610336	3.178330e-02	3996.95815899582	1418.85365853659	6678.49634829149
ENSG00000129152	MYOD1	3.212207e-40	4.97162286135145	3.212207e-40	4.97162286135145	3.212207e-40	74209.8158995816	2356.9512195122	368943.217263042
ENSG00000129167	TPH1	1.406440e-02	2.14636466422054	1.406440e-02	2.14636466422054	1.406440e-02	2299.12970711297	531.073170731707	4934.770761807
ENSG00000129353	SLC44A2	1.834567e-03	1.58027091645226	1.834567e-03	1.58027091645226	1.834567e-03	5674.43723849372	1681.87804878049	8967.1481352253
ENSG00000129355	CDKN2D	2.564971e-26	-1.76381677135617	2.564971e-26	-1.76381677135617	2.564971e-26	66704.7447698745	237102.56097561	117654.947554137
ENSG00000129465	RIPK3	1.140285e-03	5.04072090385408	1.140285e-03	5.04072090385408	1.140285e-03	11060.1569037657	382.780487804878	55751.1641047177
ENSG00000129472	RAB2B	4.581074e-10	4.21947321817616	4.581074e-10	4.21947321817616	4.581074e-10	48842.6443514644	2366.31707317073	206090.229745907
ENSG00000129682	FGF13	1.437994e-20	-2.11561317066524	1.437994e-20	-2.11561317066524	1.437994e-20	5805.23849372385	27121.6341463415	12281.639016175
ENSG00000129691	ASH2L	2.450701e-03	-1.7126070518054	2.450701e-03	-1.7126070518054	2.450701e-03	2607.47907949791	9561.17073170732	4465.58705898318
ENSG00000129696	TTI2	3.304380e-23	-2.29002970782873	3.304380e-23	-2.29002970782873	3.304380e-23	144972.728033473	764777.829268293	331991.854021628
ENSG00000129757	CDKN1C	3.133751e-04	-2.55473765746316	3.133751e-04	-2.55473765746316	3.133751e-04	1561.69456066946	10499.5365853659	3989.71990359765
ENSG00000130023	ERMARD	7.448302e-07	-2.59076328520788	7.448302e-07	-2.59076328520788	7.448302e-07	10564.3765690377	73227.2195121951	27369.7989461732
ENSG00000130055	GDPD2	2.336775e-02	2.47231237154254	2.336775e-02	2.47231237154254	2.336775e-02	2590.65481171548	581.09756097561	6404.9079414004
ENSG00000130159	ECSIT	1.432922e-06	1.76907962307845	1.432922e-06	1.76907962307845	1.432922e-06	23070.3807531381	7654.34146341463	40813.3404870378
ENSG00000130176	CNN1	5.630058e-04	6.71985762487672	5.630058e-04	6.71985762487672	5.630058e-04	16337.320083682	213.463414634146	109784.464934382
ENSG00000130203	APOE	1.244616e-75	4.97934798102004	1.244616e-75	4.97934798102004	1.244616e-75	207009.083682008	6826.82926829268	1030770.26288482
ENSG00000130208	APOC1	9.005380e-07	2.72956758473125	9.005380e-07	2.72956758473125	9.005380e-07	18272.4079497908	2887.9756097561	49875.7724347346
ENSG00000130227	XPO7	8.180012e-09	1.63822591084522	8.180012e-09	1.63822591084522	8.180012e-09	3143.4079497908	1057.90243902439	5149.61235170412
ENSG00000130283	GDF1	9.656525e-11	-2.04620123720782	9.656525e-11	-2.04620123720782	9.656525e-11	2703.42050209205	12268.9512195122	5531.74237607373
ENSG00000130348	QRSL1	4.300894e-02	5.23466660883221	4.300894e-02	5.23466660883221	4.300894e-02	3600.80753138075	111.80487804878	18849.0269493504
ENSG00000130396	AFDN	3.816133e-03	3.04272142333641	3.816133e-03	3.04272142333641	3.816133e-03	19202.6338912134	3117.68292682927	58428.2655252807
ENSG00000130414	NDUFA10	9.942534e-04	5.52480394370297	9.942534e-04	5.52480394370297	9.942534e-04	665.403765690377	15.9024390243902	3676.225348841
ENSG00000130475	FCHO1	9.846997e-08	1.79781545287294	9.846997e-08	1.79781545287294	9.846997e-08	15063.309623431	3969.41463414634	27081.0508124138
ENSG00000130479	MAP1S	1.460487e-02	2.51250759841374	1.460487e-02	2.51250759841374	1.460487e-02	2960.57949790795	560.682926829268	7438.47848420165
ENSG00000130518	IQCN	2.304808e-06	3.79843344063045	2.304808e-06	3.79843344063045	2.304808e-06	6464.97907949791	476.487804878049	24556.7927285411
ENSG00000130538	OR11H1	2.596365e-45	-2.51801913822467	2.596365e-45	-2.51801913822467	2.596365e-45	10377.3221757322	64068.6829268293	26130.295842017
ENSG00000130545	CRB3	8.860456e-07	3.80454628988428	8.860456e-07	3.80454628988428	8.860456e-07	6712.23012552301	499.853658536585	25536.9902209081
ENSG00000130612	CYP2G1P	1.177192e-02	3.96167011247822	1.177192e-02	3.96167011247822	1.177192e-02	1178.78661087866	88.8536585365854	4669.96368530748
ENSG00000130701	RBBP8NL	1.960553e-02	12.3061385268361	1.960553e-02	12.3061385268361	1.960553e-02	504.71129707113	0	6211.04713781643
ENSG00000130714	POMT1	4.933686e-25	6.14400811453195	4.933686e-25	6.14400811453195	4.933686e-25	185531.456066946	2732.24390243902	1139906.77157624
ENSG00000130720	FIBCD1	6.801712e-07	4.06681426195859	6.801712e-07	4.06681426195859	6.801712e-07	8494.90376569038	512.463414634146	34547.1957882754
ENSG00000130731	METTL26	7.682736e-03	3.35143765002621	7.682736e-03	3.35143765002621	7.682736e-03	1952.31171548117	205.951219512195	6543.05098785085
ENSG00000130748	TMEM160	1.260295e-03	-1.96655089278887	1.260295e-03	-1.96655089278887	1.260295e-03	541.912133891213	2238.90243902439	1065.69779071689
ENSG00000130775	THEMIS2	2.764687e-23	-2.73486979049677	2.764687e-23	-2.73486979049677	2.764687e-23	4389.19246861925	31284.8292682927	12003.8698871027
ENSG00000130783	CCDC62	6.832905e-06	1.75869616443556	6.832905e-06	1.75869616443556	6.832905e-06	3981.43723849372	1194.78048780488	7002.13840027984
ENSG00000130827	PLXNA3	1.188301e-05	2.2876313677343	1.188301e-05	2.2876313677343	1.188301e-05	33636.7677824268	6652.53658536585	76948.5250882739
ENSG00000130829	DUSP9	1.237682e-03	2.70633003848934	1.237682e-03	2.70633003848934	1.237682e-03	2374.07112970711	448.975609756098	6425.02001183669
ENSG00000130881	LRP3	1.268701e-29	2.03039465740601	1.268701e-29	2.03039465740601	1.268701e-29	37617.6066945607	9431.48780487805	76378.5876570365
ENSG00000130958	SLC35D2	5.327352e-38	-2.66832726943026	5.327352e-38	-2.66832726943026	5.327352e-38	5136.3179916318	33809.0243902439	13705.3773615364
ENSG00000131007	TTTY9B	2.780556e-43	-1.54763713939151	2.780556e-43	-1.54763713939151	2.780556e-43	2124266.37866109	6300252.51219512	3287593.5415766
ENSG00000131042	LILRB2	2.194998e-33	-2.21548406743563	2.194998e-33	-2.21548406743563	2.194998e-33	8752.22175732218	44971.3658536585	19390.4078580108
ENSG00000131055	COX4I2	7.109653e-03	2.81318645826458	7.109653e-03	2.81318645826458	7.109653e-03	1129.91841004184	151.878048780488	3178.67117007355
ENSG00000131061	ZNF341	2.646127e-02	5.66431355640352	2.646127e-02	5.66431355640352	2.646127e-02	7621.01673640167	181.975609756098	43167.8284135781
ENSG00000131116	ZNF428	4.666267e-02	2.96489106673823	4.666267e-02	2.96489106673823	4.666267e-02	755.941422594142	115.975609756098	2241.28397082676
ENSG00000131269	ABCB7	1.100392e-05	2.53276362283665	1.100392e-05	2.53276362283665	1.100392e-05	8251.38284518828	1517.12195121951	20898.8023083913
ENSG00000131373	HACL1	5.528387e-54	-2.48988994635114	5.528387e-54	-2.48988994635114	5.528387e-54	33456.2008368201	201753.951219512	83302.2581067029
ENSG00000131375	CAPN7	6.042326e-15	2.09382784172567	6.042326e-15	2.09382784172567	6.042326e-15	32256.0209205021	8404.87804878049	67538.5546666328
ENSG00000131386	GALNT15	4.456148e-07	4.24601386685818	4.456148e-07	4.24601386685818	4.456148e-07	1942.03974895397	114.365853658537	8245.92770404836
ENSG00000131389	SLC6A6	1.156153e-02	3.73943352194933	1.156153e-02	3.73943352194933	1.156153e-02	2915.10251046025	258.390243902439	10900.8320475337
ENSG00000131401	NAPSB	3.750487e-38	1.88923829058159	3.750487e-38	1.88923829058159	3.750487e-38	49091.9016736402	14101.0975609756	92746.3003993073
ENSG00000131446	MGAT1	4.248383e-04	1.90071800839443	4.248383e-04	1.90071800839443	4.248383e-04	2711.35983263598	701.756097560976	5153.53046112852
ENSG00000131475	VPS25	5.267168e-07	2.12598564466506	5.267168e-07	2.12598564466506	5.267168e-07	14603.4644351464	3305.70731707317	31046.7557514981
ENSG00000131477	RAMP2	1.424839e-29	-1.82505031759505	1.424839e-29	-1.82505031759505	1.424839e-29	250102.830543933	912816.048780488	456450.250315626
ENSG00000131482	G6PC	7.335631e-36	2.05967133506464	7.335631e-36	2.05967133506464	7.335631e-36	620675.669456067	159586.073170732	1278387.88475072
ENSG00000131508	UBE2D2	2.717075e-10	2.85306393354703	2.717075e-10	2.85306393354703	2.717075e-10	16761.3430962343	2229.46341463415	47821.1834656737
ENSG00000131548	TTTY6B	8.551206e-72	5.60435021770082	8.551206e-72	5.60435021770082	8.551206e-72	79835.320083682	1678.56097560976	447425.093491198
ENSG00000131732	ZCCHC9	4.104407e-29	7.18868765791573	4.104407e-29	7.18868765791573	4.104407e-29	44586.4037656904	315.585365853659	320517.730461266
ENSG00000131746	TNS4	1.366966e-14	-1.81659435798567	1.366966e-14	-1.81659435798567	1.366966e-14	3033.47280334728	11087.8536585366	5510.58957966363
ENSG00000131781	FMO5	6.191536e-28	-2.02018914859089	6.191536e-28	-2.02018914859089	6.191536e-28	26903.1924686192	117284.658536585	54349.5374875569
ENSG00000131791	PRKAB2	5.054947e-12	3.43985132402529	5.054947e-12	3.43985132402529	5.054947e-12	51834.089958159	4823.78048780488	178301.562972219
ENSG00000131848	ZSCAN5A	1.045243e-22	5.1961252269175	1.045243e-22	5.1961252269175	1.045243e-22	4574.83263598326	125.390243902439	23771.4032687581
ENSG00000131873	CHSY1	1.090701e-02	2.97498465213252	1.090701e-02	2.97498465213252	1.090701e-02	3179.17364016736	401.512195121951	9457.99278596219
ENSG00000131944	FAAP24	2.401406e-23	1.9380860820394	2.401406e-23	1.9380860820394	2.401406e-23	78248.870292887	20731.2926829268	151653.046449951
ENSG00000131981	LGALS3	2.192084e-02	13.1341638852185	2.192084e-02	13.1341638852185	2.192084e-02	935.905857740586	0	12292.3409167009
ENSG00000132003	ZSWIM4	3.439038e-36	-1.58720629912288	3.439038e-36	-1.58720629912288	3.439038e-36	27203.8807531381	86579.2195121951	43178.1708919684
ENSG00000132017	DCAF15	3.480114e-12	1.52111004385964	3.480114e-12	1.52111004385964	3.480114e-12	16764.6213389121	6120.0243902439	25500.8339001229
ENSG00000132024	CC2D1A	1.737625e-09	1.77971867092576	1.737625e-09	1.77971867092576	1.737625e-09	14025.5774058577	3823.26829268293	24961.5819797195
ENSG00000132031	MATN3	7.172455e-09	1.83989080048539	7.172455e-09	1.83989080048539	7.172455e-09	53630.3347280335	15735.7073170732	98673.959493061
ENSG00000132128	LRRC41	1.355701e-10	1.93687624381397	1.355701e-10	1.93687624381397	1.355701e-10	1521257.07740586	413018.146341463	2946486.69396128
ENSG00000132164	SLC6A11	4.105536e-08	2.66297389310741	4.105536e-08	2.66297389310741	4.105536e-08	220582.569037657	34189.0487804878	587405.622621844
ENSG00000132185	FCRLA	6.634775e-04	2.35346650684618	6.634775e-04	2.35346650684618	6.634775e-04	8984.62761506276	1917.46341463415	21145.0201685355
ENSG00000132205	EMILIN2	9.808588e-03	5.42251327391295	9.808588e-03	5.42251327391295	9.808588e-03	3107.88493723849	89.2682926829268	16852.5473259698
ENSG00000132300	PTCD3	6.309958e-10	3.26390387912911	6.309958e-10	3.26390387912911	6.309958e-10	38894.8451882845	4833.39024390244	126949.036088168
ENSG00000132305	IMMT	9.065448e-15	-2.79104305745022	9.065448e-15	-2.79104305745022	9.065448e-15	1214.23221757322	9142.48780487805	3388.97440099012
ENSG00000132329	RAMP1	3.670285e-02	4.59453725254165	3.670285e-02	4.59453725254165	3.670285e-02	1726.4769874477	83.1951219512195	7932.36283448434
ENSG00000132361	CLUH	4.932828e-26	2.89716987498348	4.932828e-26	2.89716987498348	4.932828e-26	26386.9246861925	3615	76447.4032942947
ENSG00000132383	RPA1	5.195018e-05	2.55241614243118	5.195018e-05	2.55241614243118	5.195018e-05	8229.6359832636	1409.29268292683	21005.4557300145
ENSG00000132429	POPDC3	3.791060e-02	3.98214401700574	3.791060e-02	3.98214401700574	3.791060e-02	3574.48744769874	252.390243902439	14234.1238037157
ENSG00000132434	LANCL2	5.663260e-10	1.79788503234897	5.663260e-10	1.79788503234897	5.663260e-10	24934.3870292887	6917.78048780488	44829.1612307545
ENSG00000132464	ENAM	4.697843e-31	1.68112611802157	4.697843e-31	1.68112611802157	4.697843e-31	680221.077405858	215879.731707317	1143537.41925576
ENSG00000132467	UTP3	1.022983e-05	13.2098072726624	1.022983e-05	13.2098072726624	1.022983e-05	980.648535564854	0	12954.1781570304
ENSG00000132475	H3-3B	3.039888e-12	2.18600154947772	3.039888e-12	2.18600154947772	3.039888e-12	395777.912133891	89555.7073170732	865171.129173744
ENSG00000132522	GPS2	3.561330e-06	12.5012870079501	3.561330e-06	12.5012870079501	3.561330e-06	669.753138075314	0	8372.77620355476
ENSG00000132561	MATN2	4.128406e-02	2.06506988377161	4.128406e-02	2.06506988377161	4.128406e-02	901.479079497908	247.756097560976	1861.61729792128
ENSG00000132664	POLR3F	9.232615e-15	3.35883261024143	9.232615e-15	3.35883261024143	9.232615e-15	315598.112970711	32358.756097561	1060041.23357668
ENSG00000132692	BCAN	4.766294e-02	-2.32799685944814	4.766294e-02	-2.32799685944814	4.766294e-02	534.112970711297	2968.17073170732	1243.41331840641
ENSG00000132693	CRP	4.980697e-05	3.41337083462213	4.980697e-05	3.41337083462213	4.980697e-05	6404.55020920502	658.439024390244	21861.1048929735
ENSG00000132872	SYT4	2.252004e-02	2.30137114962587	2.252004e-02	2.30137114962587	2.252004e-02	6295.16945606695	1205.75609756098	14487.5213681984
ENSG00000132932	ATP8A2	3.249713e-11	3.06324728524208	3.249713e-11	3.06324728524208	3.249713e-11	36135.7343096234	3971.14634146341	110692.690024183
ENSG00000132950	ZMYM5	1.500601e-34	-3.90073571318954	1.500601e-34	-3.90073571318954	1.500601e-34	2181.97071129707	34590.8780487805	8511.29107869007
ENSG00000132963	POMP	1.706160e-07	1.99545198483975	1.706160e-07	1.99545198483975	1.706160e-07	3358.26359832636	985.90243902439	6701.25376289542
ENSG00000133027	PEMT	2.457128e-12	2.19221432763051	2.457128e-12	2.19221432763051	2.457128e-12	13198.2970711297	3071.29268292683	28933.4959396543
ENSG00000133048	CHI3L1	3.560615e-12	1.55639553719571	3.560615e-12	1.55639553719571	3.560615e-12	12271.5836820084	4572.21951219512	19099.4380770016
ENSG00000133055	MYBPH	1.695262e-03	1.72958006277288	1.695262e-03	1.72958006277288	1.695262e-03	4819.16108786611	1556.19512195122	8335.12493686408
ENSG00000133056	PIK3C2B	7.375037e-24	-1.71799093385434	7.375037e-24	-1.71799093385434	7.375037e-24	114397.19665272	411087.024390244	196533.346707725
ENSG00000133103	COG6	3.144765e-16	-2.34535217695359	3.144765e-16	-2.34535217695359	3.144765e-16	868.255230125523	4749.75609756098	2036.36429412624
ENSG00000133112	TPT1	3.457583e-02	4.19916327477529	3.457583e-02	4.19916327477529	3.457583e-02	1049.11087866109	53.5609756097561	4405.38787284087
ENSG00000133124	IRS4	2.790467e-24	3.57029529235991	2.790467e-24	3.57029529235991	2.790467e-24	58608.2384937238	5214.43902439024	209248.717987649
ENSG00000133195	SLC39A11	7.308236e-26	-3.38128433498542	7.308236e-26	-3.38128433498542	7.308236e-26	25093.0941422594	300673.170731707	84846.8861395363
ENSG00000133317	LGALS12	1.542350e-08	2.06233326609076	1.542350e-08	2.06233326609076	1.542350e-08	20165.5355648536	5050.0487804878	41588.0548239338
ENSG00000133454	MYO18B	4.587733e-03	2.07881000677554	4.587733e-03	2.07881000677554	4.587733e-03	1115.62552301255	270.219512195122	2319.17350105268
ENSG00000133475	GGT2	1.122643e-04	1.62454942937916	1.122643e-04	1.62454942937916	1.122643e-04	9916.73640167364	3402.73170731707	16110.2284626425
ENSG00000133678	TMEM254	5.661763e-05	-2.58041348319077	5.661763e-05	-2.58041348319077	5.661763e-05	6108.4079497908	42168.9268292683	15762.2182344699
ENSG00000133704	IPO8	1.007365e-05	2.10497708046496	1.007365e-05	2.10497708046496	1.007365e-05	2076.93933054393	494.951219512195	4371.90968831123
ENSG00000133710	SPINK5	1.019962e-27	5.73330270655743	1.019962e-27	5.73330270655743	1.019962e-27	829439.510460251	15591.3902439024	4755427.79024743
ENSG00000133816	MICAL2	1.825258e-03	2.5733173310224	1.825258e-03	2.5733173310224	1.825258e-03	7286.38493723849	1324.9756097561	18750.1806394963
ENSG00000133818	RRAS2	2.651996e-03	5.38632566167969	2.651996e-03	5.38632566167969	2.651996e-03	948.891213389121	27.9268292682927	5111.0370928202
ENSG00000133980	VRTN	2.446944e-10	-2.92636252562999	2.446944e-10	-2.92636252562999	2.446944e-10	622.307531380753	5143.31707317073	1821.09743924995
ENSG00000134058	CDK7	3.450334e-02	2.09299466557393	3.450334e-02	2.09299466557393	3.450334e-02	1263.88075313808	309.268292682927	2645.29567423955
ENSG00000134121	CHL1	8.093039e-05	4.56641930062952	8.093039e-05	4.56641930062952	8.093039e-05	5125.42887029289	258.853658536585	23404.8573173092
ENSG00000134160	TRPM1	8.998520e-18	-2.55069850936768	8.998520e-18	-2.55069850936768	8.998520e-18	1617.68410041841	10620.5365853659	4126.22442356504
ENSG00000134222	PSRC1	5.283153e-44	-2.38735073455957	5.283153e-44	-2.38735073455957	5.283153e-44	93430.5376569038	528379.87804878	223051.462705505
ENSG00000134250	NOTCH2	1.220548e-152	-4.61664057965855	1.220548e-152	-4.61664057965855	1.220548e-152	1586.06276150628	48687.0731707317	7322.28170665518
ENSG00000134265	NAPG	1.121626e-04	2.69636447960077	1.121626e-04	2.69636447960077	1.121626e-04	607.215481171548	94.219512195122	1637.27425489466
ENSG00000134283	PPHLN1	7.925578e-12	2.9007500694991	7.925578e-12	2.9007500694991	7.925578e-12	5177.85774058577	715.219512195122	15019.6712008607
ENSG00000134313	KIDINS220	3.882837e-24	2.0996632180691	3.882837e-24	2.0996632180691	3.882837e-24	263589.20083682	63181	553448.5496773
ENSG00000134317	GRHL1	3.214336e-07	1.87620827646098	3.214336e-07	1.87620827646098	3.214336e-07	11437.6778242678	3573.26829268293	21459.4657973854
ENSG00000134326	CMPK2	1.019701e-40	-1.54751817562831	1.019701e-40	-1.54751817562831	1.019701e-40	181754.472803347	562343.317073171	281268.350164921
ENSG00000134444	RELCH	3.963131e-29	4.16736162243673	3.963131e-29	4.16736162243673	3.963131e-29	29584.8368200837	1771.17073170732	123290.71357007
ENSG00000134453	RBM17	3.358299e-41	1.59787344594268	3.358299e-41	1.59787344594268	3.358299e-41	217335.809623431	74779.9756097561	347275.119049735
ENSG00000134480	CCNH	1.643903e-07	4.15269031300331	1.643903e-07	4.15269031300331	1.643903e-07	26231.7071129707	1355	108932.156021574
ENSG00000134516	DOCK2	2.175234e-05	3.2425505324623	2.175234e-05	3.2425505324623	2.175234e-05	2087.71548117155	231.073170731707	6769.52294510259
ENSG00000134532	SOX5	4.969801e-26	1.62877627381083	4.969801e-26	1.62877627381083	4.969801e-26	1189490.9707113	384999.292682927	1937414.67100678
ENSG00000134539	KLRD1	3.437895e-09	4.28469073912225	3.437895e-09	4.28469073912225	3.437895e-09	13595.6757322176	735.926829268293	58253.2659019417
ENSG00000134569	LRP4	6.018749e-03	3.57497628648981	6.018749e-03	3.57497628648981	6.018749e-03	3572.4539748954	364.585365853659	12771.4382448273
ENSG00000134697	GNL2	6.190884e-03	2.29253899870238	6.190884e-03	2.29253899870238	6.190884e-03	6225.82217573222	1534.31707317073	14272.9401368522
ENSG00000134759	ELP2	3.298288e-02	1.68357653767418	3.298288e-02	1.68357653767418	3.298288e-02	3139.16317991632	1048.78048780488	5285.02147763777
ENSG00000134809	TIMM10	1.221861e-08	3.75755996334234	1.221861e-08	3.75755996334234	1.221861e-08	29127.5585774059	2306.65853658537	109448.547940369
ENSG00000134827	TCN1	6.433005e-30	-3.32575372619023	6.433005e-30	-3.32575372619023	6.433005e-30	1611.76150627615	17696.6341463415	5360.32183522789
ENSG00000134830	C5AR2	3.277790e-07	2.98252966058934	3.277790e-07	2.98252966058934	3.277790e-07	9578.24267782427	1103.46341463415	28567.3928829336
ENSG00000134897	BIVM	9.985577e-09	1.51585674713602	9.985577e-09	1.51585674713602	9.985577e-09	7301.66108786611	2802.41463414634	11068.2722253423
ENSG00000134910	STT3A	3.882391e-02	7.23915484106743	3.882391e-02	7.23915484106743	3.882391e-02	518.855648535565	3.58536585365854	3756.07637991142
ENSG00000134917	ADAMTS8	5.564783e-35	1.89020123869898	5.564783e-35	1.89020123869898	5.564783e-35	357060.453974895	98075.5609756098	674916.112393767
ENSG00000135002	RFK	3.369732e-49	-2.14443325845844	3.369732e-49	-2.14443325845844	3.369732e-49	100241.280334728	493903	214960.735420247
ENSG00000135046	ANXA1	7.746529e-18	-4.6094502157239	7.746529e-18	-4.6094502157239	7.746529e-18	260.5	7203.9512195122	1200.76178119608
ENSG00000135052	GOLM1	3.970267e-20	-2.02500015261931	3.970267e-20	-2.02500015261931	3.970267e-20	28749.1443514644	131958.536585366	58217.0216993901
ENSG00000135069	PSAT1	5.254205e-34	7.28339463281778	5.254205e-34	7.28339463281778	5.254205e-34	583849.123430962	3954.53658536585	4252403.57197243
ENSG00000135100	HNF1A	3.260856e-06	1.86699887188726	3.260856e-06	1.86699887188726	3.260856e-06	655887.667364017	181788.634146341	1224541.53505338
ENSG00000135127	BICDL1	2.142384e-05	1.84138342600267	2.142384e-05	1.84138342600267	2.142384e-05	36721.0753138075	10164.4390243902	67617.5794678409
ENSG00000135218	CD36	5.034533e-33	-2.02470856909116	5.034533e-33	-2.02470856909116	5.034533e-33	6269.88493723849	26579.7804878049	12694.6897596424
ENSG00000135220	UGT2A3	1.005846e-10	2.98671014265467	1.005846e-10	2.98671014265467	1.005846e-10	5711.63807531381	767.90243902439	17059.0073707124
ENSG00000135222	CSN2	2.841284e-27	2.40189216096769	2.841284e-27	2.40189216096769	2.841284e-27	946058.558577406	190488.292682927	2272330.63566346
ENSG00000135226	UGT2B28	1.076021e-02	2.89486906822838	1.076021e-02	2.89486906822838	1.076021e-02	1171.41631799163	174.634146341463	3391.09686497196
ENSG00000135241	PNPLA8	3.574932e-32	2.52651784111497	3.574932e-32	2.52651784111497	3.574932e-32	21071.7071129707	3870.41463414634	53238.0439636697
ENSG00000135248	FAM71F1	2.105074e-68	-3.59055743337648	2.105074e-68	-3.59055743337648	2.105074e-68	2090.97280334728	28340.9756097561	7507.75794204663
ENSG00000135314	KHDC1	1.028393e-39	-2.15823392566236	1.028393e-39	-2.15823392566236	1.028393e-39	11603.0711297071	54808.4878048781	25042.1417540074
ENSG00000135315	CEP162	1.692395e-02	3.64140566118924	1.692395e-02	3.64140566118924	1.692395e-02	2144.46652719665	163.975609756098	7808.87255236472
ENSG00000135318	NT5E	2.645413e-04	6.56403783353349	2.645413e-04	6.56403783353349	2.645413e-04	1445.18410041841	16.8780487804878	9486.2431115675
ENSG00000135324	MRAP2	2.879867e-02	2.81725056963678	2.879867e-02	2.81725056963678	2.879867e-02	4175.42887029289	649.512195121951	11763.2293633105
ENSG00000135446	CDK4	1.549917e-02	2.36975829082342	1.549917e-02	2.36975829082342	1.549917e-02	2619.80543933054	594.146341463415	6208.30566019785
ENSG00000135469	COQ10A	3.815242e-02	4.58710378416205	3.815242e-02	4.58710378416205	3.815242e-02	436.675732217573	21.219512195122	2003.07690370696
ENSG00000135473	PAN2	1.549928e-17	2.05300820372308	1.549928e-17	2.05300820372308	1.549928e-17	37563.5648535565	9077.26829268293	77118.3068054353
ENSG00000135519	KCNH3	2.584865e-03	1.50368726192055	2.584865e-03	1.50368726192055	2.584865e-03	11476.1820083682	4121.68292682927	17256.588701465
ENSG00000135537	AFG1L	2.183613e-02	2.33884817463483	2.183613e-02	2.33884817463483	2.183613e-02	1327.75313807531	294.170731707317	3105.41300335312
ENSG00000135709	KIAA0513	2.067643e-05	3.56442464176336	2.067643e-05	3.56442464176336	2.067643e-05	3422.57949790795	316.756097560976	12199.5267007372
ENSG00000135736	CCDC102A	1.177174e-03	3.89520901778954	1.177174e-03	3.89520901778954	1.177174e-03	6977.72175732218	603.292682926829	27179.6847127476
ENSG00000135744	AGT	1.452924e-14	-3.07540960676953	1.452924e-14	-3.07540960676953	1.452924e-14	22846.489539749	220343.658536585	70262.3134115036
ENSG00000135763	URB2	1.744028e-02	2.07011695197228	1.744028e-02	2.07011695197228	1.744028e-02	3945.91213389121	1112.92682926829	8168.49959936132
ENSG00000135821	GLUL	8.724448e-19	-2.22552216246393	8.724448e-19	-2.22552216246393	8.724448e-19	35261.4037656904	180678.707317073	78475.0355601331
ENSG00000135837	CEP350	6.694137e-04	6.38428735619287	6.694137e-04	6.38428735619287	6.694137e-04	1497.24476987448	17.3414634146341	9558.84085343553
ENSG00000135862	LAMC1	2.357293e-35	1.61921697064122	2.357293e-35	1.61921697064122	2.357293e-35	607945.907949791	205123.097560976	984396.331384186
ENSG00000135870	RC3H1	4.507530e-02	4.71932814196777	4.507530e-02	4.71932814196777	4.507530e-02	1742.43933054393	77.5365853658537	8223.14296830747
ENSG00000135930	EIF4E2	1.622514e-18	2.54701519656842	1.622514e-18	2.54701519656842	1.622514e-18	6018.74267782427	1095.53658536585	15329.8290646533
ENSG00000135945	REV1	4.262977e-19	2.76516273724796	4.262977e-19	2.76516273724796	4.262977e-19	6911121.17154812	1056560.95121951	19110374.7361703
ENSG00000135951	TSGA10	2.297646e-09	2.61362392683764	2.297646e-09	2.61362392683764	2.297646e-09	45057.2907949791	7548.14634146341	117762.813300239
ENSG00000135953	MFSD9	4.653834e-23	-2.30885576847332	4.653834e-23	-2.30885576847332	4.653834e-23	15078.1736401674	77262.7073170732	34813.3281871427
ENSG00000135966	TGFBRAP1	3.395648e-05	2.54529188122134	3.395648e-05	2.54529188122134	3.395648e-05	23111.1820083682	4667.87804878049	58824.7039313282
ENSG00000136002	ARHGEF4	3.500501e-21	-2.01958953369759	3.500501e-21	-2.01958953369759	3.500501e-21	3142.53138075314	13295.7073170732	6346.62348588526
ENSG00000136003	ISCU	1.773870e-02	4.77172215689819	1.773870e-02	4.77172215689819	1.773870e-02	4911.10878661088	182.658536585366	23434.4466120085
ENSG00000136048	DRAM1	7.270880e-10	-4.24854343221415	7.270880e-10	-4.24854343221415	7.270880e-10	884.054393305439	15509.3902439024	3755.94348639788
ENSG00000136052	SLC41A2	1.375498e-29	-1.89809709823077	1.375498e-29	-1.89809709823077	1.375498e-29	6310.48117154812	24218.8048780488	11977.9060001554
ENSG00000136108	CKAP2	7.852594e-17	1.83682522429317	7.852594e-17	1.83682522429317	7.852594e-17	18995.4623430962	5762.68292682927	34891.3443789102
ENSG00000136114	THSD1	1.731177e-44	-2.38744873250537	1.731177e-44	-2.38744873250537	1.731177e-44	8506.61506276151	47133.0975609756	20309.107349501
ENSG00000136122	BORA	6.261955e-09	4.85971611692717	6.261955e-09	4.85971611692717	6.261955e-09	11589.2092050209	490.243902439024	56320.2667560809
ENSG00000136305	CIDEB	7.773080e-34	1.74772026671899	7.773080e-34	1.74772026671899	7.773080e-34	636381.964435146	198302.268292683	1112217.65661775
ENSG00000136436	CALCOCO2	1.685236e-02	2.28954760924403	1.685236e-02	2.28954760924403	1.685236e-02	1654.34518828452	373.09756097561	3787.70207070118
ENSG00000136450	SRSF1	1.198852e-05	13.5360694531421	1.198852e-05	13.5360694531421	1.198852e-05	1195.91631799163	0	16188.0063404806
ENSG00000136451	VEZF1	1.820468e-17	-4.39100897985326	1.820468e-17	-4.39100897985326	1.820468e-17	802.924686192469	18380.6341463415	3525.64950721699
ENSG00000136478	TEX2	3.235145e-03	2.43412696118097	3.235145e-03	2.43412696118097	3.235145e-03	2463.18619246862	425.243902439024	5995.70792149657
ENSG00000136485	DCAF7	1.644388e-03	1.98503886540573	1.644388e-03	1.98503886540573	1.644388e-03	2768.96443514644	720.219512195122	5496.50202069191
ENSG00000136488	CSH1	9.132602e-03	2.33465612003511	9.132602e-03	2.33465612003511	9.132602e-03	1859.17991631799	455.536585365854	4340.54576987816
ENSG00000136527	TRA2B	1.574942e-33	-3.9111718637002	1.574942e-33	-3.9111718637002	1.574942e-33	21275.4811715481	337212.756097561	83212.0633448423
ENSG00000136542	GALNT5	3.205867e-03	3.03353368060012	3.205867e-03	3.03353368060012	3.205867e-03	878.610878661088	104.268292682927	2665.29569256007
ENSG00000136546	SCN7A	2.019339e-02	1.5974421530427	2.019339e-02	1.5974421530427	2.019339e-02	14750.6171548117	5864.78048780488	23563.257626491
ENSG00000136573	BLK	9.352860e-07	2.23457207731438	9.352860e-07	2.23457207731438	9.352860e-07	60525.0711297071	13281.3658536585	135247.63392391
ENSG00000136631	VPS45	2.911739e-10	1.69898076215032	2.911739e-10	1.69898076215032	2.911739e-10	4667.7050209205	1612.46341463415	7930.34103393637
ENSG00000136634	IL10	1.511089e-14	2.9655709587218	1.511089e-14	2.9655709587218	1.511089e-14	140491.213389121	18231.0243902439	416636.662382366
ENSG00000136643	RPS6KC1	4.017652e-33	-1.92575324151576	4.017652e-33	-1.92575324151576	4.017652e-33	44224.3786610879	185076.146341463	85165.2405606102
ENSG00000136698	CFC1	1.697443e-12	2.0390174793135	1.697443e-12	2.0390174793135	1.697443e-12	1468555.5125523	375141.317073171	2994410.35943634
ENSG00000136718	IMP4	2.146319e-19	-1.70127624181894	2.146319e-19	-1.70127624181894	2.146319e-19	4143.0690376569	14769.0975609756	7048.50492198134
ENSG00000136720	HS6ST1	2.142585e-02	1.76512313746377	2.142585e-02	1.76512313746377	2.142585e-02	2025.09832635983	641.707317073171	3574.54791149689
ENSG00000136758	YME1L1	5.080996e-06	2.78285312195909	5.080996e-06	2.78285312195909	5.080996e-06	3064.32008368201	472.512195121951	8527.55271155641
ENSG00000136783	NIPSNAP3A	1.950546e-10	12.9160894856137	1.950546e-10	12.9160894856137	1.950546e-10	890.152719665272	0	11497.2921830591
ENSG00000136824	SMC2	1.736018e-02	2.25431684231516	1.736018e-02	2.25431684231516	1.736018e-02	5033.17154811715	980.170731707317	11346.363391182
ENSG00000136848	DAB2IP	4.058240e-06	4.88453869209142	4.058240e-06	4.88453869209142	4.058240e-06	39641.0983263598	1457.29268292683	193628.478572105
ENSG00000136931	NR5A1	7.472104e-07	-1.50460995936786	7.472104e-07	-1.50460995936786	7.472104e-07	10007.8263598326	30975.6341463415	15057.8752126284
ENSG00000136932	TRMO	1.011658e-20	1.50998098910174	1.011658e-20	1.50998098910174	1.011658e-20	40847.2887029289	15400.487804878	61678.6293977728
ENSG00000136960	ENPP2	5.196827e-18	-1.79258686278033	5.196827e-18	-1.79258686278033	5.196827e-18	11054.3410041841	39582.5365853659	19815.8664607944
ENSG00000136982	DSCC1	3.457428e-02	1.8470126333281	3.457428e-02	1.8470126333281	3.457428e-02	2994.80753138075	913.463414634146	5531.44734484639
ENSG00000136997	MYC	7.444604e-05	-2.07120263507646	7.444604e-05	-2.07120263507646	7.444604e-05	3140.58577405858	14427.243902439	6504.78953091375
ENSG00000137033	IL33	1.630782e-02	2.03893898385374	1.630782e-02	2.03893898385374	1.630782e-02	7244.1820083682	2133.78048780488	14770.4451029938
ENSG00000137070	IL11RA	1.074845e-03	2.27951205125216	1.074845e-03	2.27951205125216	1.074845e-03	1261.62133891213	259.219512195122	2875.8810461671
ENSG00000137094	DNAJB5	9.416459e-04	2.66447189361249	9.416459e-04	2.66447189361249	9.416459e-04	5830.47280334728	1095.21951219512	15535.1309109909
ENSG00000137100	DCTN3	2.204331e-02	2.83293970122886	2.204331e-02	2.83293970122886	2.204331e-02	3331.88493723849	592.365853658537	9439.02911862937
ENSG00000137133	HINT2	1.966837e-52	-1.65535535764103	1.966837e-52	-1.65535535764103	1.966837e-52	437352.330543933	1490107.58536585	723973.523542689
ENSG00000137142	IGFBPL1	2.550653e-15	-1.54732046706235	2.550653e-15	-1.54732046706235	2.550653e-15	29463.460251046	94615.3414634146	45589.4150769216
ENSG00000137166	FOXP4	2.049753e-35	-2.25707561557751	2.049753e-35	-2.25707561557751	2.049753e-35	84391.420502092	430830.463414634	190477.81737922
ENSG00000137207	YIPF3	1.442075e-20	-3.03370336828688	1.442075e-20	-3.03370336828688	1.442075e-20	2929.81380753138	25854.243902439	8888.18601636136
ENSG00000137404	NRM	4.120890e-09	1.71273504108442	4.120890e-09	1.71273504108442	4.120890e-09	5486.66527196653	1828.0487804878	9397.20386999803
ENSG00000137449	CPEB2	6.894374e-04	4.59853101233281	6.894374e-04	4.59853101233281	6.894374e-04	28396.1652719665	1264.21951219512	130580.646634466
ENSG00000137478	FCHSD2	6.827363e-08	1.90881404000401	6.827363e-08	1.90881404000401	6.827363e-08	4621.85983263598	1251.82926829268	8822.27093946616
ENSG00000137497	NUMA1	6.727747e-03	1.95780179487973	6.727747e-03	1.95780179487973	6.727747e-03	2449.89748953975	626.658536585366	4796.41370229228
ENSG00000137573	SULF1	9.331479e-05	1.94554820437795	9.331479e-05	1.94554820437795	9.331479e-05	13404.6715481172	4071.29268292683	26079.4346607155
ENSG00000137574	TGS1	3.769446e-36	1.86721389733914	3.769446e-36	1.86721389733914	3.769446e-36	1250427.15899582	365456.707317073	2334814.96888729
ENSG00000137692	DCUN1D5	3.980082e-03	4.4128543957158	3.980082e-03	4.4128543957158	3.980082e-03	5871.56694560669	346.634146341463	25910.3700056601
ENSG00000137699	TRIM29	2.457626e-02	2.68154490102565	2.457626e-02	2.68154490102565	2.457626e-02	5908.40167364017	1031.70731707317	15843.6443811612
ENSG00000137700	SLC37A4	1.126653e-14	4.51290237581526	1.126653e-14	4.51290237581526	1.126653e-14	106778.769874477	4639.43902439024	481882.164253158
ENSG00000137731	FXYD2	5.094040e-03	2.79563109631026	5.094040e-03	2.79563109631026	5.094040e-03	1198.78242677824	149.268292682927	3351.35343001153
ENSG00000137752	CASP1	1.545114e-79	-8.20983102172315	1.545114e-79	-8.20983102172315	1.545114e-79	4271.32635983264	1408542.68292683	35066.8676528578
ENSG00000137760	ALKBH8	2.453919e-89	-7.91362425707149	2.453919e-89	-7.91362425707149	2.453919e-89	2362.96025104602	647566.707317073	18699.5795611736
ENSG00000137806	NDUFAF1	1.559624e-02	6.57030825007109	1.559624e-02	6.57030825007109	1.559624e-02	3688.40167364017	47.390243902439	24233.935945894
ENSG00000137822	TUBGCP4	3.182846e-07	4.44668632972353	3.182846e-07	4.44668632972353	3.182846e-07	12801.5606694561	588.512195121951	56924.5248279967
ENSG00000137824	RMDN3	3.450064e-02	1.73075658471566	3.450064e-02	1.73075658471566	3.450064e-02	2637.10041841004	933.414634146341	4564.17891371961
ENSG00000137845	ADAM10	7.373151e-11	2.77176144869111	7.373151e-11	2.77176144869111	7.373151e-11	10572.7928870293	1619.14634146341	29305.2597292633
ENSG00000137975	CLCA2	2.139747e-03	-2.32848672894175	2.139747e-03	-2.32848672894175	2.139747e-03	365.652719665272	2146.46341463415	851.417505142044
ENSG00000138032	PPM1B	1.968272e-02	2.40919290822633	1.968272e-02	2.40919290822633	1.968272e-02	5982.26987447699	1416.56097560976	14412.442156686
ENSG00000138061	CYP1B1	1.276041e-08	5.48601565590553	1.276041e-08	5.48601565590553	1.276041e-08	43728.0418410042	870.121951219512	239892.722141841
ENSG00000138092	CENPO	1.051817e-09	2.14101937616353	1.051817e-09	2.14101937616353	1.051817e-09	2510.74058577406	602.560975609756	5375.54424266242
ENSG00000138111	MFSD13A	5.758497e-04	1.76192778028968	5.758497e-04	1.76192778028968	5.758497e-04	21934.9184100418	6516.87804878049	38647.7421050403
ENSG00000138136	LBX1	1.975231e-02	4.41924287156913	1.975231e-02	4.41924287156913	1.975231e-02	1568.74686192469	89.5853658536585	6932.67338685711
ENSG00000138138	ATAD1	2.713439e-12	-1.67857708220454	2.713439e-12	-1.67857708220454	2.713439e-12	33345.0083682008	116283.658536585	55972.1668527807
ENSG00000138175	ARL3	3.232910e-03	1.71051555476924	3.232910e-03	1.71051555476924	3.232910e-03	4014.72384937238	1379.56097560976	6867.24759245452
ENSG00000138207	RBP4	6.372703e-08	3.77406020158038	6.372703e-08	3.77406020158038	6.372703e-08	11644.6255230126	1053.75609756098	43947.5177487088
ENSG00000138346	DNA2	1.877881e-19	1.79816828181278	1.877881e-19	1.79816828181278	1.877881e-19	78391.6213389121	22660.6341463415	140961.32705151
ENSG00000138347	MYPN	5.357104e-09	2.06565008832436	5.357104e-09	2.06565008832436	5.357104e-09	5327.7489539749	1363.82926829268	11005.2650973482
ENSG00000138356	AOX1	3.800131e-45	-5.40552405656226	3.800131e-45	-5.40552405656226	3.800131e-45	578.694560669456	27655.7073170732	3128.14736910047
ENSG00000138381	ASNSD1	1.995947e-03	12.5218663183131	1.995947e-03	12.5218663183131	1.995947e-03	597.435146443515	0	7481.0030376275
ENSG00000138435	CHRNA1	2.733680e-23	3.11778228467804	2.733680e-23	3.11778228467804	2.733680e-23	73813.8368200837	8889.07317073171	230135.472801772
ENSG00000138459	SLC35A5	4.222379e-06	-2.90614081267492	4.222379e-06	-2.90614081267492	4.222379e-06	315.089958158996	2629.63414634146	915.69578706989
ENSG00000138496	PARP9	4.731670e-35	2.07703474922344	4.731670e-35	2.07703474922344	4.731670e-35	32141.0606694561	7952.0243902439	66758.099887359
ENSG00000138639	ARHGAP24	3.965544e-49	2.45365505837427	3.965544e-49	2.45365505837427	3.965544e-49	169693.719665272	32945.6097560976	416369.85363104
ENSG00000138674	SEC31A	4.204428e-02	2.91972976011761	4.204428e-02	2.91972976011761	4.204428e-02	463.577405857741	65.390243902439	1353.52074800097
ENSG00000138675	FGF5	3.873187e-12	1.73042818299378	3.873187e-12	1.73042818299378	3.873187e-12	17777.0125523013	5642.0487804878	30761.8435299363
ENSG00000138696	BMPR1B	1.568766e-07	1.70509248796504	1.568766e-07	1.70509248796504	1.568766e-07	8563.94979079498	3014.9756097561	14602.3264555943
ENSG00000138722	MMRN1	4.210971e-04	3.37505091480372	4.210971e-04	3.37505091480372	4.210971e-04	7827.3410041841	935.268292682927	26417.6744166522
ENSG00000138769	CDKL2	2.613525e-06	-2.00102430535995	2.613525e-06	-2.00102430535995	2.613525e-06	335.008368200837	1485.65853658537	670.359887268851
ENSG00000138794	CASP6	4.411077e-07	-3.02615802311421	4.411077e-07	-3.02615802311421	4.411077e-07	292.92050209205	2627.90243902439	886.423727540501
ENSG00000138802	SEC24B	3.897384e-03	1.69898276403294	3.897384e-03	1.69898276403294	3.897384e-03	7191.0690376569	2481.51219512195	12217.50234995
ENSG00000139053	PDE6H	6.923060e-03	2.95201635582539	6.923060e-03	2.95201635582539	6.923060e-03	19375.7384937238	3081.24390243902	57197.4969396685
ENSG00000139083	ETV6	6.384043e-03	-2.1596475473983	6.384043e-03	-2.1596475473983	6.384043e-03	2576.27405857741	11868.8048780488	5563.84395203255
ENSG00000139155	SLCO1C1	1.066910e-12	-1.59807342503505	1.066910e-12	-1.59807342503505	1.066910e-12	518160.106694561	1704626.95121951	828057.896421906
ENSG00000139192	TAPBPL	1.031357e-04	2.80754820131096	1.031357e-04	2.80754820131096	1.031357e-04	8820.03347280335	1307.14634146341	24762.6691120715
ENSG00000139194	RBP5	1.680308e-05	1.50266512606729	1.680308e-05	1.50266512606729	1.680308e-05	20621.4267782427	8151.12195121951	30987.0988694153
ENSG00000139197	PEX5	4.887689e-30	-4.91689697475471	4.887689e-30	-4.91689697475471	4.887689e-30	2247.39330543933	74301.3658536585	11050.2013445986
ENSG00000139233	LLPH	1.052607e-08	3.15943392855676	1.052607e-08	3.15943392855676	1.052607e-08	55241.0020920502	6527.24390243902	174530.296257098
ENSG00000139266	MARCHF9	1.923288e-04	2.73841606049318	1.923288e-04	2.73841606049318	1.923288e-04	13985.9351464435	1982.41463414634	38299.309426037
ENSG00000139304	PTPRQ	3.265339e-27	1.50349590252495	3.265339e-27	1.50349590252495	3.265339e-27	49713.9728033473	18613.1707317073	74744.7544080694
ENSG00000139496	NUP58	5.747802e-04	1.97683549924515	5.747802e-04	1.97683549924515	5.747802e-04	3311.28870292887	1011.36585365854	6545.87305619923
ENSG00000139514	SLC7A1	6.153151e-37	1.50169852447296	6.153151e-37	1.50169852447296	6.153151e-37	369541.543933054	135499.609756098	554939.991255728
ENSG00000139547	RDH16	2.916959e-02	13.3403655545346	2.916959e-02	13.3403655545346	2.916959e-02	1044.23849372385	0	13930.5232323928
ENSG00000139610	CELA1	1.157330e-33	1.62449709796243	1.157330e-33	1.62449709796243	1.157330e-33	116289.583682008	38986.8780487805	188912.091214682
ENSG00000139718	SETD1B	9.436651e-19	6.54877144268616	9.436651e-19	6.54877144268616	9.436651e-19	32136.9979079498	347.560975609756	210457.854153246
ENSG00000139725	RHOF	2.306382e-09	1.52584246468026	2.306382e-09	1.52584246468026	2.306382e-09	13099.7782426778	4756.26829268293	19988.1979205723
ENSG00000139915	MDGA2	3.711412e-02	3.15032241958479	3.711412e-02	3.15032241958479	3.711412e-02	4996.97071129707	526.341463414634	15742.0688618077
ENSG00000139921	TMX1	4.536316e-05	-2.5296584278427	4.536316e-05	-2.5296584278427	4.536316e-05	782.529288702929	5096.58536585366	1979.53181020112
ENSG00000140057	AK7	1.038529e-22	-1.7089451379661	1.038529e-22	-1.7089451379661	1.038529e-22	40645.0209205021	146225.829268293	69460.1108846223
ENSG00000140090	SLC24A4	4.749246e-14	2.19036422570967	4.749246e-14	2.19036422570967	4.749246e-14	509150.922594142	120675.975609756	1115225.96633728
ENSG00000140105	WARS1	3.156954e-50	-1.69175523407019	3.156954e-50	-1.69175523407019	3.156954e-50	733580.228033473	2571194.97560976	1241038.19038603
ENSG00000140265	ZSCAN29	1.613862e-08	2.43035562937979	1.613862e-08	2.43035562937979	1.613862e-08	8492.25313807531	1892.39024390244	20639.1952202395
ENSG00000140287	HDC	6.628736e-101	-3.55351549727531	6.628736e-101	-3.55351549727531	6.628736e-101	5021.31380753138	65247	17843.3164317453
ENSG00000140332	TLE3	1.422271e-43	-2.99682640451918	1.422271e-43	-2.99682640451918	1.422271e-43	88658.2259414226	763971.853658537	265693.312479082
ENSG00000140382	HMG20A	3.402774e-34	4.12579239655073	3.402774e-34	4.12579239655073	3.402774e-34	13928.0983263598	842.829268292683	57464.4421733063
ENSG00000140391	TSPAN3	4.401448e-02	2.30267938150987	4.401448e-02	2.30267938150987	4.401448e-02	30804.2782426778	7675.07317073171	70932.3763717074
ENSG00000140479	PCSK6	2.050983e-03	2.56934650230319	2.050983e-03	2.56934650230319	2.050983e-03	6173.94979079498	1259.39024390244	15863.0163003746
ENSG00000140481	CCDC33	5.566846e-29	4.11820013155328	5.566846e-29	4.11820013155328	5.566846e-29	7640.10878661088	471.90243902439	31463.4970101023
ENSG00000140511	HAPLN3	3.430943e-03	2.6976652119937	3.430943e-03	2.6976652119937	3.430943e-03	6729.21757322176	1125.51219512195	18153.176151217
ENSG00000140678	ITGAX	9.102601e-05	2.60259810546173	9.102601e-05	2.60259810546173	9.102601e-05	5284.15271966527	951.487804878049	13752.5258571713
ENSG00000140688	C16orf58	1.076485e-02	2.34456589150333	1.076485e-02	2.34456589150333	1.076485e-02	2949.93305439331	631.756097560976	6916.3124215488
ENSG00000140798	ABCC12	7.570691e-04	4.05752726482377	7.570691e-04	4.05752726482377	7.570691e-04	13564.8305439331	1013.56097560976	55039.6697747226
ENSG00000140876	NUDT7	1.045926e-18	-2.41785084568525	1.045926e-18	-2.41785084568525	1.045926e-18	12169.7280334728	70676.3902439024	29424.5872174917
ENSG00000140937	CDH11	5.038718e-13	-1.7456190275445	5.038718e-13	-1.7456190275445	5.038718e-13	8046.1589958159	28396.7804878049	14045.5282417446
ENSG00000140941	MAP1LC3B	2.451242e-34	-1.97835125982449	2.451242e-34	-1.97835125982449	2.451242e-34	29014.9832635983	120273.195121951	57401.8286933261
ENSG00000140990	NDUFB10	9.617387e-14	-1.52224514969029	9.617387e-14	-1.52224514969029	9.617387e-14	9794.40585774058	30049.243902439	14909.4868110438
ENSG00000141002	TCF25	1.189745e-10	-3.74801574254347	1.189745e-10	-3.74801574254347	1.189745e-10	527.453974895397	8150.0243902439	1976.90580137508
ENSG00000141030	COPS3	7.648376e-06	4.21822525385947	7.648376e-06	4.21822525385947	7.648376e-06	3660.65690376569	203.365853658537	15441.4753971795
ENSG00000141034	GID4	8.374951e-05	-2.72989553376272	8.374951e-05	-2.72989553376272	8.374951e-05	1510.35983263598	12067.5365853659	4123.12456148758
ENSG00000141086	CTRL	1.045604e-42	-2.29788721701234	1.045604e-42	-2.29788721701234	1.045604e-42	6811.40376569038	36519.7804878049	15651.8376430896
ENSG00000141161	UNC45B	4.590228e-42	-2.53291554020333	4.590228e-42	-2.53291554020333	4.590228e-42	8269.57740585774	51110.4146341463	20946.1411222114
ENSG00000141194	OR4D1	3.682163e-05	1.5311941600894	3.682163e-05	1.5311941600894	3.682163e-05	16523.1025104603	6025.9512195122	25300.0780705753
ENSG00000141198	TOM1L1	3.719850e-02	3.0267832573395	3.719850e-02	3.0267832573395	3.719850e-02	1447.50418410042	201.073170731707	4381.28142936402
ENSG00000141298	SSH2	1.403679e-05	1.8666993893204	1.403679e-05	1.8666993893204	1.403679e-05	114521.163179916	34036.8048780488	213776.585372211
ENSG00000141337	ARSG	2.237568e-02	3.43204981221343	2.237568e-02	3.43204981221343	2.237568e-02	611.221757322176	64.780487804878	2097.74351743834
ENSG00000141452	RMC1	6.451628e-03	3.52827224412221	6.451628e-03	3.52827224412221	6.451628e-03	3102.3640167364	359.756097560976	10945.9848514145
ENSG00000141503	MINK1	2.174257e-02	1.69027293545674	2.174257e-02	1.69027293545674	2.174257e-02	566.018828451883	181.146341463415	956.726306691148
ENSG00000141564	RPTOR	1.276206e-07	2.13573897393161	1.276206e-07	2.13573897393161	1.276206e-07	3967.33682008368	961.146341463415	8473.1958693666
ENSG00000141568	FOXK2	1.010272e-13	3.98174625656312	1.010272e-13	3.98174625656312	1.010272e-13	44209.7991631799	2802.68292682927	176032.202321399
ENSG00000141570	CBX8	6.703705e-04	1.70954976634207	6.703705e-04	1.70954976634207	6.703705e-04	1384.44142259414	423.268292682927	2366.7715105101
ENSG00000141646	SMAD4	6.413878e-08	1.79523680329285	6.413878e-08	1.79523680329285	6.413878e-08	10005.489539749	3112.46341463415	17962.2230567189
ENSG00000141664	ZCCHC2	7.932374e-55	3.6976944706225	7.932374e-55	3.6976944706225	7.932374e-55	153805.052301255	11956.1707317073	568724.091448155
ENSG00000141682	PMAIP1	7.863420e-03	1.58983621448689	7.863420e-03	1.58983621448689	7.863420e-03	4585.71757322176	1598.53658536585	7290.53986731686
ENSG00000141736	ERBB2	1.612454e-31	2.48728699374772	1.612454e-31	2.48728699374772	1.612454e-31	66826.1778242678	12158.1951219512	166215.882944173
ENSG00000141738	GRB7	1.261305e-44	1.60136336410281	1.261305e-44	1.60136336410281	1.261305e-44	381170.257322176	128656.56097561	610392.085561375
ENSG00000141753	IGFBP4	2.933218e-02	4.03930977890108	2.933218e-02	4.03930977890108	2.933218e-02	1274.52510460251	92.3170731707317	5148.20171847585
ENSG00000141946	ZIM3	1.139797e-18	2.18854719750742	1.139797e-18	2.18854719750742	1.139797e-18	287356.60460251	65950.4878048781	628893.491688072
ENSG00000141965	FEM1A	1.251882e-02	4.19142183378778	1.251882e-02	4.19142183378778	1.251882e-02	2465.7510460251	147.634146341463	10335.0027709947
ENSG00000142025	DMRTC2	1.190874e-03	2.54635222170979	1.190874e-03	2.54635222170979	1.190874e-03	6445.3870292887	1304.46341463415	16412.2255818088
ENSG00000142168	SOD1	1.729061e-26	1.62720375644432	1.729061e-26	1.62720375644432	1.729061e-26	311541.732217573	107594.829268293	506941.876953605
ENSG00000142186	SCYL1	3.011482e-08	1.675452658261	3.011482e-08	1.675452658261	3.011482e-08	116584.625523013	34941.0487804878	195332.020744894
ENSG00000142192	APP	3.507262e-03	8.14633965525667	3.507262e-03	8.14633965525667	3.507262e-03	13964.7322175732	67.9756097560976	113761.451839057
ENSG00000142197	DOP1B	6.865712e-14	4.27483805356888	6.865712e-14	4.27483805356888	6.865712e-14	20137.0753138075	1057.87804878049	86082.7358390469
ENSG00000142230	SAE1	2.546637e-03	3.17720877340881	2.546637e-03	3.17720877340881	2.546637e-03	5592.6129707113	778.80487804878	17768.8989968238
ENSG00000142252	GEMIN7	1.783321e-38	-1.91417508166607	1.783321e-38	-1.91417508166607	1.783321e-38	143930.953974895	602727.43902439	275509.04557917
ENSG00000142408	CACNG8	5.328912e-30	-2.35572807459292	5.328912e-30	-2.35572807459292	5.328912e-30	850658.928870293	4704720.56097561	2003921.12064289
ENSG00000142444	TIMM29	3.623014e-05	1.85263799088865	3.623014e-05	1.85263799088865	3.623014e-05	10926.5941422594	3358.39024390244	20243.0234189712
ENSG00000142459	EVI5L	2.083810e-05	3.74585720211475	2.083810e-05	3.74585720211475	2.083810e-05	5002.40585774059	422.878048780488	18738.2980101186
ENSG00000142513	ACP4	4.065056e-03	2.8316329069952	4.065056e-03	2.8316329069952	4.065056e-03	712.964435146444	102.658536585366	2018.85355607792
ENSG00000142515	KLK3	3.694485e-41	2.12082628921968	3.694485e-41	2.12082628921968	3.694485e-41	78565.4790794979	19090.9268292683	166623.733456938
ENSG00000142528	ZNF473	8.548809e-04	3.02164138562069	8.548809e-04	3.02164138562069	8.548809e-04	3718.71966527197	503.170731707317	11236.6372421073
ENSG00000142534	RPS11	4.381811e-08	-1.6626697733875	4.381811e-08	-1.6626697733875	4.381811e-08	2749.88912133891	9442.12195121951	4572.15752221731
ENSG00000142541	RPL13A	1.939271e-44	-3.44406965746384	1.939271e-44	-3.44406965746384	1.939271e-44	45507.3953974895	536306.048780488	156730.639678704
ENSG00000142552	RCN3	6.076244e-20	-1.96072032486042	6.076244e-20	-1.96072032486042	6.076244e-20	11049	45927.0731707317	21663.9988693828
ENSG00000142599	RERE	4.739122e-15	-1.50766264142573	4.739122e-15	-1.50766264142573	4.739122e-15	4679.66945606695	13949	7055.36281313321
ENSG00000142615	CELA2A	1.884643e-07	-1.60607584735351	1.884643e-07	-1.60607584735351	1.884643e-07	1262.88493723849	4239.24390243902	2028.2889956853
ENSG00000142621	FHAD1	1.176560e-02	2.55777835502622	1.176560e-02	2.55777835502622	1.176560e-02	4150.58786610879	872.292682926829	10616.2838045675
ENSG00000142623	PADI1	2.121097e-34	1.65480424603979	2.121097e-34	1.65480424603979	2.121097e-34	172900.246861925	57695	286116.062648442
ENSG00000142676	RPL11	1.880682e-03	-1.70139612683207	1.880682e-03	-1.70139612683207	1.880682e-03	1587.52510460251	5991.21951219512	2701.00906421939
ENSG00000142698	C1orf94	1.777862e-04	2.07720808686926	1.777862e-04	2.07720808686926	1.777862e-04	3167.6820083682	790.073170731707	6579.93468441268
ENSG00000142856	ITGB3BP	1.814135e-12	1.5900351864133	1.814135e-12	1.5900351864133	1.814135e-12	4866949.66527197	1703662.36585366	7738621.21828486
ENSG00000142920	AZIN2	6.165061e-03	1.69760158951519	6.165061e-03	1.69760158951519	6.165061e-03	3859.73430962343	1301.12195121951	6552.29109912307
ENSG00000142949	PTPRF	4.437897e-08	-3.76624370397225	4.437897e-08	-3.76624370397225	4.437897e-08	14208.9769874477	205468.024390244	53514.4701188614
ENSG00000143061	IGSF3	5.237483e-16	13.3619123883538	5.237483e-16	13.3619123883538	5.237483e-16	1233.48953974895	0	16481.7791620764
ENSG00000143153	ATP1B1	2.556237e-10	2.20054154866411	2.556237e-10	2.20054154866411	2.556237e-10	2631.53974895398	615.853658536585	5790.81255453433
ENSG00000143162	CREG1	8.493295e-08	-1.72201759797861	8.493295e-08	-1.72201759797861	8.493295e-08	54230.5376569038	187887.414634146	93385.9401930297
ENSG00000143183	TMCO1	2.014317e-56	-3.16568759787955	2.014317e-56	-3.16568759787955	2.014317e-56	62972.3933054393	601986.195121951	199350.924495823
ENSG00000143199	ADCY10	1.049018e-04	-2.73799695191374	1.049018e-04	-2.73799695191374	1.049018e-04	536.696652719665	3922.9756097561	1469.47379924875
ENSG00000143224	PPOX	1.906642e-18	1.83820374957902	1.906642e-18	1.83820374957902	1.906642e-18	37695.5271966527	11269.1707317073	69292.059435245
ENSG00000143322	ABL2	1.330054e-07	-2.52735360238682	1.330054e-07	-2.52735360238682	1.330054e-07	978.307531380753	6217.0487804878	2472.5290636773
ENSG00000143340	FAM163A	1.742902e-02	4.4243913292228	1.742902e-02	4.4243913292228	1.742902e-02	569.617154811716	28.6829268292683	2520.20920072552
ENSG00000143373	ZNF687	3.087517e-04	-2.7132520175275	3.087517e-04	-2.7132520175275	3.087517e-04	250.700836820084	1992.73170731707	680.214551297924
ENSG00000143376	SNX27	7.028722e-03	2.41904088432636	7.028722e-03	2.41904088432636	7.028722e-03	1985.5	454.90243902439	4803.00567582999
ENSG00000143450	OAZ3	3.405248e-12	14.3407876606108	3.405248e-12	14.3407876606108	3.405248e-12	2444.1820083682	0	35051.4951858935
ENSG00000143493	INTS7	1.543712e-51	-2.95216418056204	1.543712e-51	-2.95216418056204	1.543712e-51	6752.68410041841	58436.9024390244	19935.032123906
ENSG00000143499	SMYD2	2.274036e-03	2.10585776297931	2.274036e-03	2.10585776297931	2.274036e-03	4186.25732217573	1179.31707317073	8815.66247973273
ENSG00000143512	HHIPL2	1.607159e-02	1.61028816905643	1.607159e-02	1.61028816905643	1.607159e-02	712.378661087866	244.19512195122	1147.13492983805
ENSG00000143549	TPM3	4.032529e-02	3.04901146061178	4.032529e-02	3.04901146061178	4.032529e-02	4628.92468619247	676.09756097561	14113.6444185096
ENSG00000143556	S100A7	1.064236e-07	1.8032954885052	1.064236e-07	1.8032954885052	1.064236e-07	3644.67154811715	1174.78048780488	6572.41975980293
ENSG00000143570	SLC39A1	2.160289e-02	2.64916967166159	2.160289e-02	2.64916967166159	2.160289e-02	3738.1820083682	714.439024390244	9903.07840372004
ENSG00000143669	LYST	2.104790e-28	3.71735107312494	2.104790e-28	3.71735107312494	2.104790e-28	113507.112970711	8863.46341463415	421945.788208988
ENSG00000143751	SDE2	8.451993e-04	1.50733483464437	8.451993e-04	1.50733483464437	8.451993e-04	3607.10460251046	1416.0243902439	5437.11441957005
ENSG00000143761	ARF1	1.084625e-07	2.48482502449405	1.084625e-07	2.48482502449405	1.084625e-07	6381.21966527197	1208.9512195122	15856.2143110613
ENSG00000143774	GUK1	2.347572e-17	-2.44564107250425	2.347572e-17	-2.44564107250425	2.347572e-17	6716.07949790795	39501.3170731707	16425.1198662874
ENSG00000143839	REN	2.282849e-15	5.11459371314169	2.282849e-15	5.11459371314169	2.282849e-15	149970.730125523	3771.09756097561	767039.35345527
ENSG00000143878	RHOB	3.985868e-18	3.1106189130537	3.985868e-18	3.1106189130537	3.985868e-18	6823.08786610879	847.146341463415	21224.0261617452
ENSG00000143882	ATP6V1C2	2.794125e-03	4.0670606672194	2.794125e-03	4.0670606672194	2.794125e-03	2100.57112970711	134.243902439024	8543.15022032842
ENSG00000144040	SFXN5	3.625871e-06	1.56370822930012	3.625871e-06	1.56370822930012	3.625871e-06	142212.046025105	49564.7073170732	222378.146675063
ENSG00000144115	THNSL2	1.979439e-02	3.79444614856574	1.979439e-02	3.79444614856574	1.979439e-02	6152.54184100418	537.682926829268	23345.4886924879
ENSG00000144152	FBLN7	6.600075e-46	-3.91221543632413	6.600075e-46	-3.91221543632413	6.600075e-46	6574.4769874477	107773.317073171	25720.7703560507
ENSG00000144182	LIPT1	2.578457e-04	-2.29862692109469	2.578457e-04	-2.29862692109469	2.578457e-04	17477.359832636	89276.3902439024	40173.9298209561
ENSG00000144218	AFF3	8.753824e-13	1.68196891986139	8.753824e-13	1.68196891986139	8.753824e-13	89524.5711297071	30653.3170731707	150577.546204087
ENSG00000144228	SPOPL	3.029642e-10	14.1228459650635	3.029642e-10	14.1228459650635	3.029642e-10	1920.72594142259	0	27126.1166118128
ENSG00000144229	THSD7B	4.941257e-28	3.31934262627645	4.941257e-28	3.31934262627645	4.941257e-28	90222.8263598326	9554.19512195122	299480.473399331
ENSG00000144233	AMMECR1L	3.530543e-04	3.12424877136288	3.530543e-04	3.12424877136288	3.530543e-04	4539.76778242678	501.975609756098	14183.3639165196
ENSG00000144320	LNPK	1.633706e-03	12.2252343642522	1.633706e-03	12.2252343642522	1.633706e-03	504.372384937239	0	6166.07061271456
ENSG00000144354	CDCA7	2.351097e-32	2.03472579670482	2.351097e-32	2.03472579670482	2.351097e-32	423348.353556485	111202.146341463	861397.815973892
ENSG00000144406	UNC80	2.414090e-05	2.36342427053237	2.414090e-05	2.36342427053237	2.414090e-05	4988.84518828452	993.853658536585	11790.7577999203
ENSG00000144445	KANSL1L	3.266407e-11	-2.42601387199935	3.266407e-11	-2.42601387199935	3.266407e-11	3047.8640167364	16720.9268292683	7394.16038457017
ENSG00000144535	DIS3L2	2.626556e-02	7.51398330527049	2.626556e-02	7.51398330527049	2.626556e-02	1524.79079497908	9.70731707317073	11457.2525775029
ENSG00000144567	RETREG2	4.615589e-02	2.28710890641935	4.615589e-02	2.28710890641935	4.615589e-02	2004.23430962343	500.024390243902	4583.90214009099
ENSG00000144579	CTDSP1	7.800138e-52	-2.64639078631152	7.800138e-52	-2.64639078631152	7.800138e-52	212095.926778243	1447139.07317073	561288.706440144
ENSG00000144642	RBMS3	9.330249e-04	4.13974850539422	9.330249e-04	4.13974850539422	9.330249e-04	2405.93514644351	172.317073170732	9959.96642656496
ENSG00000144655	CSRNP1	1.762431e-03	2.43408164936516	1.762431e-03	2.43408164936516	1.762431e-03	1611.97907949791	301.170731707317	3923.6886965664
ENSG00000144674	GOLGA4	2.101175e-02	1.58954142215723	2.101175e-02	1.58954142215723	2.101175e-02	1578.69456066946	558.90243902439	2509.40039711841
ENSG00000144741	SLC25A26	1.867737e-18	1.64624483699695	1.867737e-18	1.64624483699695	1.867737e-18	717739.510460251	235861.512195122	1181574.96340391
ENSG00000144744	UBA3	1.400110e-03	1.69885028210917	1.400110e-03	1.69885028210917	1.400110e-03	2793.09832635983	916.80487804878	4745.05587969505
ENSG00000144802	NFKBIZ	6.803977e-03	4.57759117790959	6.803977e-03	4.57759117790959	6.803977e-03	3161.39958158996	149.317073170732	14471.5948345333
ENSG00000144820	ADGRG7	1.089863e-52	3.6655499525848	1.089863e-52	3.6655499525848	1.089863e-52	16172.5941422594	1336.07317073171	59281.4516913322
ENSG00000144827	ABHD10	7.044798e-03	2.30647103893453	7.044798e-03	2.30647103893453	7.044798e-03	3587.1820083682	680.658536585366	8273.73141368825
ENSG00000144868	TMEM108	2.610632e-03	2.9963956289425	2.610632e-03	2.9963956289425	2.610632e-03	876.453974895397	118.048780487805	2626.20285934585
ENSG00000144893	MED12L	4.993699e-02	6.01398129800183	4.993699e-02	6.01398129800183	4.993699e-02	3272.87029288703	62.4390243902439	19682.9807322084
ENSG00000145014	TMEM44	2.153734e-30	1.50846596421436	2.153734e-30	1.50846596421436	2.153734e-30	776495.784518828	277282.243902439	1171317.46230258
ENSG00000145029	NICN1	1.491198e-13	-2.59540035566199	1.491198e-13	-2.59540035566199	1.491198e-13	12660.6025104603	89757.7317073171	32859.3322585436
ENSG00000145103	ILDR1	1.511901e-23	-1.65186901493741	1.511901e-23	-1.65186901493741	1.511901e-23	23026.9121338912	77390.0731707317	38037.4426636612
ENSG00000145147	SLIT2	3.329875e-03	2.55128195231691	3.329875e-03	2.55128195231691	3.329875e-03	2396.37656903766	514.463414634146	6113.8322915409
ENSG00000145194	ECE2	2.141580e-27	-1.56969597749041	2.141580e-27	-1.56969597749041	2.141580e-27	117820.345188285	370636.048780488	184942.121908581
ENSG00000145248	SLC10A4	1.958706e-02	2.70733268813838	1.958706e-02	2.70733268813838	1.958706e-02	1904.48117154812	355.219512195122	5156.06412967629
ENSG00000145293	ENOPH1	4.746018e-02	6.53666421952607	4.746018e-02	6.53666421952607	4.746018e-02	1600.03556485356	16.4634146341463	10458.8952267474
ENSG00000145431	PDGFC	2.405053e-04	-4.08811766290001	2.405053e-04	-4.08811766290001	2.405053e-04	377.418410041841	7107.09756097561	1542.93086839569
ENSG00000145476	CYP4V2	1.201249e-16	3.3123750668196	1.201249e-16	3.3123750668196	1.201249e-16	37597.6945606695	4049.70731707317	124537.66603266
ENSG00000145494	NDUFS6	1.721692e-09	1.75660179933397	1.721692e-09	1.75660179933397	1.721692e-09	1131547.9748954	359964.829268293	1987679.20873396
ENSG00000145723	GIN1	4.787012e-04	1.80518225875924	4.787012e-04	1.80518225875924	4.787012e-04	10999.5648535565	3839.9512195122	19856.2193277119
ENSG00000145782	ATG12	2.290099e-31	1.61207828362888	2.290099e-31	1.61207828362888	2.290099e-31	151077.320083682	52005.1951219512	243548.466855753
ENSG00000145888	GLRA1	2.633317e-02	3.23477113063515	2.633317e-02	3.23477113063515	2.633317e-02	3402.95815899582	412.756097560976	11007.790811479
ENSG00000146005	PSD2	2.010978e-22	-3.10714005456889	2.010978e-22	-3.10714005456889	2.010978e-22	56905.8368200837	528586.097560976	176814.404922443
ENSG00000146070	PLA2G7	4.191403e-04	1.95943507822575	4.191403e-04	1.95943507822575	4.191403e-04	17124.8577405858	5075.24390243902	33555.0469665295
ENSG00000146122	DAAM2	9.008173e-07	-2.71960530267179	9.008173e-07	-2.71960530267179	9.008173e-07	1989.43723849372	13720.5853658537	5410.48406314026
ENSG00000146143	PRIM2	6.809793e-12	-1.50290122339756	6.809793e-12	-1.50290122339756	6.809793e-12	13574.4979079498	42560.4390243902	20401.1295128654
ENSG00000146147	MLIP	9.420433e-03	2.09299432112764	9.420433e-03	2.09299432112764	9.420433e-03	15903.7217573222	3614.21951219512	33286.3993228694
ENSG00000146197	SCUBE3	1.055899e-03	2.24203612349785	1.055899e-03	2.24203612349785	1.055899e-03	5903.3410041841	1316.39024390244	13235.5037807069
ENSG00000146278	PNRC1	4.200143e-06	-1.62626898813964	4.200143e-06	-1.62626898813964	4.200143e-06	2541.17364016736	8952.90243902439	4132.6318844821
ENSG00000146360	GPR6	2.499027e-45	3.94963840734771	2.499027e-45	3.94963840734771	2.499027e-45	90177.5878661088	6199.31707317073	356168.864517956
ENSG00000146410	MTFR2	3.021933e-03	1.95926002117257	3.021933e-03	1.95926002117257	3.021933e-03	8601515.9916318	2033781.75609756	16852606.4038807
ENSG00000146411	SLC2A12	1.744558e-02	11.8101195646875	1.744558e-02	11.8101195646875	1.744558e-02	472.554393305439	0	5580.92388575562
ENSG00000146463	ZMYM4	3.110585e-02	1.8571357490224	3.110585e-02	1.8571357490224	3.110585e-02	4412.02928870293	1540.63414634146	8193.73731778407
ENSG00000146555	SDK1	1.235252e-02	2.8363888324394	1.235252e-02	2.8363888324394	1.235252e-02	1935.30334728033	306.707317073171	5489.27280160853
ENSG00000146574	CCZ1B	1.589035e-04	2.0416216208681	1.589035e-04	2.0416216208681	1.589035e-04	9443.65271966527	2832.85365853659	19280.3655724385
ENSG00000146676	PURB	1.332600e-03	-2.43080398721313	1.332600e-03	-2.43080398721313	1.332600e-03	6454.54184100418	50642.6585365854	15689.7260427469
ENSG00000146707	POMZP3	2.908933e-02	1.77238184415347	2.908933e-02	1.77238184415347	2.908933e-02	2818.53347280335	785.243902439024	4995.51755433548
ENSG00000146733	PSPH	1.929095e-03	1.64094705949756	1.929095e-03	1.64094705949756	1.929095e-03	5636.48326359833	1940.24390243902	9249.1706373089
ENSG00000146755	TRIM50	4.402215e-50	5.86393687214726	4.402215e-50	5.86393687214726	4.402215e-50	16636.9330543933	291.073170731707	97557.9251771025
ENSG00000146802	TMEM168	3.217545e-07	5.62393444947547	3.217545e-07	5.62393444947547	3.217545e-07	4301.44979079498	92.5609756097561	24191.0716611409
ENSG00000146830	GIGYF1	8.245869e-04	2.46235088349531	8.245869e-04	2.46235088349531	8.245869e-04	13225.6213389121	2510.0487804878	32566.1203886447
ENSG00000146857	STRA8	2.807040e-05	4.82165892713777	2.807040e-05	4.82165892713777	2.807040e-05	13125.7907949791	471.073170731707	63288.0863623536
ENSG00000146910	CNPY1	1.404456e-12	1.54143932931359	1.404456e-12	1.54143932931359	1.404456e-12	177010.255230126	60609.4146341463	272850.569103553
ENSG00000147010	SH3KBP1	2.870720e-15	-1.74990689161649	2.870720e-15	-1.74990689161649	2.870720e-15	95112.3075313807	333821.12195122	166437.682426711
ENSG00000147044	CASK	2.165446e-28	-4.30500289345305	2.165446e-28	-4.30500289345305	2.165446e-28	2028.80334728033	42466.2682926829	8734.00428028907
ENSG00000147119	CHST7	1.626916e-04	-2.6104317847008	1.626916e-04	-2.6104317847008	1.626916e-04	315.813807531381	2235.41463414634	824.410401227298
ENSG00000147123	NDUFB11	8.298362e-06	3.73178699965045	8.298362e-06	3.73178699965045	8.298362e-06	3730.47489539749	296.829268292683	13921.3377171667
ENSG00000147124	ZNF41	5.620237e-25	-1.97202938000267	5.620237e-25	-1.97202938000267	5.620237e-25	89038.4539748954	377525.073170732	175586.44718851
ENSG00000147127	RAB41	3.728845e-10	2.60441621909954	3.728845e-10	2.60441621909954	3.728845e-10	170577.324267782	25165.2926829268	444254.349933614
ENSG00000147145	LPAR4	5.397652e-03	3.87654599786829	5.397652e-03	3.87654599786829	5.397652e-03	4259.19037656904	399.80487804878	16510.9474084478
ENSG00000147174	GCNA	1.288411e-12	-3.71819371025844	1.288411e-12	-3.71819371025844	1.288411e-12	489.215481171548	7265.68292682927	1818.99792505311
ENSG00000147246	HTR2C	1.962069e-08	1.60017781564153	1.962069e-08	1.60017781564153	1.962069e-08	36296.420502092	12961.512195122	58080.7268746443
ENSG00000147251	DOCK11	2.256283e-07	-1.52239773175364	2.256283e-07	-1.52239773175364	2.256283e-07	2526.89539748954	8018.87804878049	3846.93982151679
ENSG00000147378	FATE1	1.528608e-03	2.17483227544815	1.528608e-03	2.17483227544815	1.528608e-03	2882.4309623431	742.414634146341	6268.80388865482
ENSG00000147383	NSDHL	2.960198e-03	-2.84978835213365	2.960198e-03	-2.84978835213365	2.960198e-03	1534.46861924686	12308.3414634146	4372.91079784431
ENSG00000147437	GNRH1	6.996783e-06	1.53526755575157	6.996783e-06	1.53526755575157	6.996783e-06	7806.70083682008	2938.63414634146	11985.3745122285
ENSG00000147526	TACC1	3.845755e-40	-1.7387804362257	3.845755e-40	-1.7387804362257	3.845755e-40	20133.8242677824	73803.3414634146	35008.2997432263
ENSG00000147586	MRPS28	6.108932e-07	3.27241637377882	6.108932e-07	3.27241637377882	6.108932e-07	9237.7949790795	1025.9756097561	30229.9115471515
ENSG00000147606	SLC26A7	7.126779e-09	2.34977393088138	7.126779e-09	2.34977393088138	7.126779e-09	63808.0460251046	11395.8048780488	149934.48313027
ENSG00000147676	MAL2	4.585706e-12	1.80187515372165	4.585706e-12	1.80187515372165	4.585706e-12	75691.2656903766	22269.7317073171	136386.211001233
ENSG00000147679	UTP23	3.275388e-06	-2.19469707901843	3.275388e-06	-2.19469707901843	3.275388e-06	1133.92050209205	6031.75609756098	2488.61201378054
ENSG00000147852	VLDLR	3.235007e-03	1.53390370121727	3.235007e-03	1.53390370121727	3.235007e-03	1160.94351464435	406.878048780488	1780.77555401716
ENSG00000147854	UHRF2	4.288533e-02	2.29782308502549	4.288533e-02	2.29782308502549	4.288533e-02	1428.20711297071	263.682926829268	3281.76727438171
ENSG00000147894	C9orf72	1.176122e-08	3.36645406525247	1.176122e-08	3.36645406525247	1.176122e-08	6500.10251046025	648.463414634146	21882.2965208967
ENSG00000147896	IFNK	1.270662e-05	2.81210160929713	1.270662e-05	2.81210160929713	1.270662e-05	3204.21966527197	482.317073170732	9010.59127725281
ENSG00000147955	SIGMAR1	2.310568e-20	2.24132162370112	2.310568e-20	2.24132162370112	2.310568e-20	168214.255230126	38395.756097561	377022.24766206
ENSG00000148090	AUH	2.539860e-06	1.70572512782754	2.539860e-06	1.70572512782754	2.539860e-06	2545.62761506276	791.609756097561	4342.14098910425
ENSG00000148110	MFSD14B	9.267486e-04	3.30450555871408	9.267486e-04	3.30450555871408	9.267486e-04	3588.29916317992	443.90243902439	11857.5545310571
ENSG00000148123	PLPPR1	4.096604e-02	1.77388969659594	4.096604e-02	1.77388969659594	4.096604e-02	2875.37866108787	929.536585365854	5100.6045807156
ENSG00000148136	OR13C4	4.008231e-09	2.27010389300548	4.008231e-09	2.27010389300548	4.008231e-09	5560.14016736402	1173.70731707317	12622.0958395892
ENSG00000148180	GSN	3.759781e-12	2.49760353360766	3.759781e-12	2.49760353360766	3.759781e-12	58663.7510460251	11471.3658536585	146518.791907232
ENSG00000148215	OR5C1	1.656454e-04	1.50321092104092	1.656454e-04	1.50321092104092	1.656454e-04	2429.27824267782	864.634146341463	3651.71758464041
ENSG00000148296	SURF6	5.236141e-09	1.82912539913624	5.236141e-09	1.82912539913624	5.236141e-09	66551.5083682008	20218.2926829268	121731.054307104
ENSG00000148339	SLC25A25	4.696813e-02	6.43103810740276	4.696813e-02	6.43103810740276	4.696813e-02	619.462343096234	9.63414634146342	3983.78593455288
ENSG00000148377	IDI2	2.438085e-14	-2.0323034207422	2.438085e-14	-2.0323034207422	2.438085e-14	120510.40376569	499990.682926829	244913.705808037
ENSG00000148386	LCN9	3.941771e-10	-2.07756943215199	3.941771e-10	-2.07756943215199	3.941771e-10	1164.96861924686	5204.36585365854	2420.30319276359
ENSG00000148408	CACNA1B	1.914060e-29	-3.33159550884899	1.914060e-29	-3.33159550884899	1.914060e-29	15155.6422594142	175436.43902439	50492.4696851864
ENSG00000148516	ZEB1	1.104761e-04	3.76499848629525	1.104761e-04	3.76499848629525	1.104761e-04	7334.42259414226	646.853658536585	27614.0899647953
ENSG00000148660	CAMK2G	2.340286e-03	2.6232749490803	2.340286e-03	2.6232749490803	2.340286e-03	3957.12552301255	797.512195121951	10380.6282548851
ENSG00000148730	EIF4EBP2	2.084697e-05	2.07392202619477	2.084697e-05	2.07392202619477	2.084697e-05	3905.18619246862	964.268292682927	8099.05166095236
ENSG00000148908	RGS10	5.504407e-06	2.14413008172323	5.504407e-06	2.14413008172323	5.504407e-06	4618.33682008368	1020.17073170732	9902.31490347145
ENSG00000148965	SAA4	8.141387e-07	1.96584067968344	8.141387e-07	1.96584067968344	8.141387e-07	15809.4979079498	4342.41463414634	31078.954112818
ENSG00000149091	DGKZ	1.057428e-03	1.79103804241282	1.057428e-03	1.79103804241282	1.057428e-03	8886.83054393305	2963.90243902439	15916.6515806603
ENSG00000149177	PTPRJ	1.206135e-02	3.72062403501213	1.206135e-02	3.72062403501213	1.206135e-02	3006.91631799163	256.926829268293	11187.6051239898
ENSG00000149201	CCDC81	2.407217e-03	1.51551326251792	2.407217e-03	1.51551326251792	2.407217e-03	3043.07531380753	1249.39024390244	4611.8209969162
ENSG00000149218	ENDOD1	2.286557e-09	2.38221685612376	2.286557e-09	2.38221685612376	2.286557e-09	102792.40376569	20339.2195121951	244873.796932107
ENSG00000149452	SLC22A8	1.262960e-02	2.76590274818742	1.262960e-02	2.76590274818742	1.262960e-02	2351.93723849372	399.682926829268	6505.22967151412
ENSG00000149474	KAT14	2.194529e-04	3.02304462963703	2.194529e-04	3.02304462963703	2.194529e-04	3482.7949790795	536.487804878049	10528.6446576331
ENSG00000149480	MTA2	1.561863e-03	-1.87596849942243	1.561863e-03	-1.87596849942243	1.561863e-03	4988.56066945607	19919.487804878	9358.38267335726
ENSG00000149534	MS4A2	3.433875e-17	-1.52132157783489	3.433875e-17	-1.52132157783489	3.433875e-17	242606.345188285	730027.609756098	369082.267854597
ENSG00000149547	EI24	3.491421e-02	1.79580305178463	3.491421e-02	1.79580305178463	3.491421e-02	2348.48953974895	659.439024390244	4217.42468256545
ENSG00000149548	CCDC15	4.354628e-03	-1.5801833225173	4.354628e-03	-1.5801833225173	4.354628e-03	843.433054393305	2931.41463414634	1332.77884621213
ENSG00000149564	ESAM	6.550368e-40	-3.8595453495191	6.550368e-40	-3.8595453495191	6.550368e-40	3303.07740585774	52318.1219512195	12748.3770408799
ENSG00000149639	SOGA1	4.616812e-02	2.73089023732328	4.616812e-02	2.73089023732328	4.616812e-02	648.117154811716	100.731707317073	1769.93681071705
ENSG00000149809	TM7SF2	7.759387e-03	2.24466912247471	7.759387e-03	2.24466912247471	7.759387e-03	32889.60041841	7281.48780487805	73826.2705097361
ENSG00000149823	VPS51	1.557983e-55	-2.1828101837297	1.557983e-55	-2.1828101837297	1.557983e-55	34541.719665272	169756.756097561	75398.017448892
ENSG00000149925	ALDOA	1.507055e-04	2.51730381535814	1.507055e-04	2.51730381535814	1.507055e-04	2391.53138075314	440.024390243902	6020.2110693186
ENSG00000150093	ITGB1	8.457209e-03	2.55342758684703	8.457209e-03	2.55342758684703	8.457209e-03	890.060669456067	158.292682926829	2272.70546735665
ENSG00000150275	PCDH15	1.633827e-02	5.64579352771542	1.633827e-02	5.64579352771542	1.633827e-02	951.468619246862	19.5609756097561	5371.79537236826
ENSG00000150281	CTF1	1.022652e-03	2.45060308049093	1.022652e-03	2.45060308049093	1.022652e-03	14321.8535564854	2977.36585365854	35097.178443863
ENSG00000150361	KLHL1	2.628720e-03	1.5230257969185	2.628720e-03	1.5230257969185	2.628720e-03	8245.87029288703	3166.14634146341	12558.6731741109
ENSG00000150456	EEF1AKMT1	1.725036e-02	1.79733439236412	1.725036e-02	1.79733439236412	1.725036e-02	12103.9142259414	4068.92682926829	21754.7813205098
ENSG00000150459	SAP18	1.009468e-11	2.19071401429285	1.009468e-11	2.19071401429285	1.009468e-11	76348.4456066946	15973.7073170732	167257.609760061
ENSG00000150656	CNDP1	4.084170e-02	3.877188520426	4.084170e-02	3.877188520426	4.084170e-02	908.774058577406	64.9512195121951	3523.48834757726
ENSG00000150764	DIXDC1	4.145557e-18	-1.54140699641505	4.145557e-18	-1.54140699641505	4.145557e-18	63257.7970711297	199303.87804878	97506.0109832431
ENSG00000150776	NKAPD1	3.183200e-02	1.94558377370153	3.183200e-02	1.94558377370153	3.183200e-02	866.029288702929	246.268292682927	1684.9325316507
ENSG00000150779	TIMM8B	1.801471e-64	-3.14852486639752	1.801471e-64	-3.14852486639752	1.801471e-64	240660.481171548	2278465.65853659	757725.509327811
ENSG00000150867	PIP4K2A	2.669365e-23	2.48270367485159	2.669365e-23	2.48270367485159	2.669365e-23	171918.830543933	31309.7073170732	426823.512367611
ENSG00000150990	DHX37	2.569144e-07	2.76916724616855	2.569144e-07	2.76916724616855	2.569144e-07	40339.5125523013	6216.36585365854	111706.856886238
ENSG00000151240	DIP2C	7.217187e-14	-1.76871803679007	7.217187e-14	-1.76871803679007	7.217187e-14	3579.30125523013	14732.9756097561	6330.77468923085
ENSG00000151332	MBIP	1.309240e-13	-2.38196774525039	1.309240e-13	-2.38196774525039	1.309240e-13	21881.6548117155	128519.512195122	52121.3959742092
ENSG00000151353	TMEM18	1.681226e-07	2.63754941921338	1.681226e-07	2.63754941921338	1.681226e-07	2386.61087866109	412.073170731707	6294.80413690088
ENSG00000151388	ADAMTS12	7.088547e-18	1.86294222018421	7.088547e-18	1.86294222018421	7.088547e-18	1429038.4916318	402629.829268293	2662216.14032924
ENSG00000151418	ATP6V1G3	1.650359e-02	-1.87887224503652	1.650359e-02	-1.87887224503652	1.650359e-02	1351.60041841004	5349.17073170732	2539.48451253037
ENSG00000151475	SLC25A31	4.904762e-10	4.63919605766858	4.904762e-10	4.63919605766858	4.904762e-10	17833.0083682008	801.414634146341	82730.8221181281
ENSG00000151552	QDPR	2.774229e-06	2.30279747983678	2.774229e-06	2.30279747983678	2.774229e-06	5173.35146443515	1068.78048780488	11913.1807146112
ENSG00000151572	ANO4	5.379852e-07	2.62859331041841	5.379852e-07	2.62859331041841	5.379852e-07	18542.0585774059	3624.65853658537	48739.5311379554
ENSG00000151577	DRD3	4.934418e-47	-2.16539862951286	4.934418e-47	-2.16539862951286	4.934418e-47	3406110.92050209	16043512.3414634	7375587.91922401
ENSG00000151615	POU4F2	1.821666e-04	1.59120128427606	1.821666e-04	1.59120128427606	1.821666e-04	54302.5125523013	20771.6341463415	86406.2277126387
ENSG00000151687	ANKAR	5.945353e-03	6.26635465507454	5.945353e-03	6.26635465507454	5.945353e-03	545.173640167364	8.58536585365854	3416.25137788669
ENSG00000151693	ASAP2	3.883461e-02	3.67968853087727	3.883461e-02	3.67968853087727	3.883461e-02	474.918410041841	44.8780487804878	1747.55182653343
ENSG00000151694	ADAM17	4.887870e-03	2.4435626704957	4.887870e-03	2.4435626704957	4.887870e-03	16008.7677824268	2740.90243902439	39118.4273537722
ENSG00000151704	KCNJ1	1.321003e-06	2.5469967981799	1.321003e-06	2.5469967981799	1.321003e-06	4396.12552301255	726.121951219512	11196.9176315099
ENSG00000151743	AMN1	2.247663e-05	3.06486896014953	2.247663e-05	3.06486896014953	2.247663e-05	2548.76150627615	310.243902439024	7811.62002740973
ENSG00000151748	SAV1	2.358555e-11	2.20645788379638	2.358555e-11	2.20645788379638	2.358555e-11	12286.8430962343	2984.75609756098	27110.4018166553
ENSG00000151812	SLC35F4	2.099136e-09	1.60979709567585	2.099136e-09	1.60979709567585	2.099136e-09	32576.3682008368	11701.756097561	52441.3429173743
ENSG00000151952	TMEM132D	5.626255e-05	1.9180583897205	5.626255e-05	1.9180583897205	5.626255e-05	2773.95606694561	877.707317073171	5320.60970692111
ENSG00000152034	MCHR2	1.006291e-07	2.04149405825588	1.006291e-07	2.04149405825588	1.006291e-07	2333.33682008368	638.951219512195	4763.49325411051
ENSG00000152127	MGAT5	1.297776e-32	1.61008407629844	1.297776e-32	1.61008407629844	1.297776e-32	224502.753138075	77953.6097560976	361468.307912775
ENSG00000152128	TMEM163	1.185664e-04	2.81210260105452	1.185664e-04	2.81210260105452	1.185664e-04	13492.050209205	2191.14634146341	37941.0294868636
ENSG00000152193	OBI1	1.641866e-04	5.19848614757739	1.641866e-04	5.19848614757739	1.641866e-04	6938.76569037657	246.317073170732	36071.0773227079
ENSG00000152213	ARL11	3.013486e-15	2.08661270779631	3.013486e-15	2.08661270779631	3.013486e-15	115419.537656904	29657.7804878049	240835.87400287
ENSG00000152223	EPG5	9.084850e-19	1.66281741507305	9.084850e-19	1.66281741507305	9.084850e-19	157222.533472803	53608.243902439	261432.366700483
ENSG00000152240	HAUS1	9.845762e-04	3.90077265072382	9.845762e-04	3.90077265072382	9.845762e-04	1655.89539748954	118.731707317073	6459.27147898664
ENSG00000152348	ATG10	3.076314e-02	12.3024158839483	3.076314e-02	12.3024158839483	3.076314e-02	563.374476987448	0	6930.86711430144
ENSG00000152380	FAM151B	6.096407e-40	1.89812857316393	6.096407e-40	1.89812857316393	6.096407e-40	63487.5041841004	17846.8048780488	120507.445730705
ENSG00000152503	TRIM36	1.560796e-25	-2.22479114976219	1.560796e-25	-2.22479114976219	1.560796e-25	14134.7531380753	75680.3658536585	31446.8736856633
ENSG00000152556	PFKM	1.564927e-10	5.97205771214517	1.564927e-10	5.97205771214517	1.564927e-10	9941.94142259414	154.512195121951	59373.8479464989
ENSG00000152558	TMEM123	6.443396e-03	7.01850393864756	6.443396e-03	7.01850393864756	6.443396e-03	1972.70920502092	22.3414634146341	13845.4673252456
ENSG00000152578	GRIA4	2.374010e-112	-7.0958898949427	2.374010e-112	-7.0958898949427	2.374010e-112	16798.4853556485	2590424.34146341	119200.202485489
ENSG00000152591	DSPP	2.141235e-21	-2.7236197040587	2.141235e-21	-2.7236197040587	2.141235e-21	3537.24058577406	23643.3170731707	9634.09815741038
ENSG00000152592	DMP1	7.509777e-06	1.58648019114221	7.509777e-06	1.58648019114221	7.509777e-06	5499.16108786611	1999.36585365854	8724.31013379963
ENSG00000152642	GPD1L	6.997780e-24	2.05286866240402	6.997780e-24	2.05286866240402	6.997780e-24	43131.7217573222	11308.1707317073	88543.7599511362
ENSG00000152669	CCNO	3.286970e-12	2.56461957314952	3.286970e-12	2.56461957314952	3.286970e-12	4245.71548117155	746.829268292683	10888.6450250365
ENSG00000152766	ANKRD22	4.858931e-03	2.68543647172758	4.858931e-03	2.68543647172758	4.858931e-03	11537.8493723849	1641.09756097561	30984.1615099016
ENSG00000152782	PANK1	4.638608e-05	14.1496867003535	4.638608e-05	14.1496867003535	4.638608e-05	2144.44979079498	0	30343.2926843876
ENSG00000152936	LMNTD1	2.914966e-23	-1.81910699762022	2.914966e-23	-1.81910699762022	2.914966e-23	4063.00627615063	14990.1951219512	7391.0431483205
ENSG00000152952	PLOD2	1.425923e-32	-2.25239903630501	1.425923e-32	-2.25239903630501	1.425923e-32	16480.4393305439	85440.3902439024	37120.5256660004
ENSG00000153029	MR1	1.913661e-30	-2.25083997261679	1.913661e-30	-2.25083997261679	1.913661e-30	7617.98744769875	39563.8292682927	17146.8706581733
ENSG00000153064	BANK1	6.365115e-23	1.5004209709452	6.365115e-23	1.5004209709452	6.365115e-23	26261.1359832636	9982.68292682927	39402.7591501323
ENSG00000153071	DAB2	9.791955e-30	-3.35448035567639	9.791955e-30	-3.35448035567639	9.791955e-30	2752.66108786611	30482.0243902439	9233.74754508166
ENSG00000153094	BCL2L11	4.541685e-03	6.61040284470855	4.541685e-03	6.61040284470855	4.541685e-03	2781.37447698745	39.1951219512195	18386.0057548776
ENSG00000153130	SCOC	7.228793e-09	1.64423620780538	7.228793e-09	1.64423620780538	7.228793e-09	10354.9205020921	3736.09756097561	17025.935218486
ENSG00000153132	CLGN	1.290186e-07	2.06477060207358	1.290186e-07	2.06477060207358	1.290186e-07	12368.9414225941	3190.85365853659	25539.0266281426
ENSG00000153179	RASSF3	2.857803e-02	2.59336357236806	2.857803e-02	2.59336357236806	2.857803e-02	3136.28033472803	594.024390243902	8133.515172818
ENSG00000153234	NR4A2	7.459962e-03	13.2461618875188	7.459962e-03	13.2461618875188	7.459962e-03	941.650627615063	0	12473.2566548728
ENSG00000153246	PLA2R1	2.207589e-04	1.73496686465142	2.207589e-04	1.73496686465142	2.207589e-04	7211.88493723849	2588.87804878049	12512.3813977875
ENSG00000153291	SLC25A27	1.201862e-70	-2.55020127852637	1.201862e-70	-2.55020127852637	1.201862e-70	100652.69874477	640284.512195122	256684.641026041
ENSG00000153395	LPCAT1	6.786936e-10	1.63169329884601	6.786936e-10	1.63169329884601	6.786936e-10	17284.5230125523	5937.39024390244	28203.0403733313
ENSG00000153495	TEX29	4.881340e-02	5.13942209522702	4.881340e-02	5.13942209522702	4.881340e-02	9530.01464435146	347.926829268293	48978.767831017
ENSG00000153767	GTF2E1	3.230375e-12	1.50525833371527	3.230375e-12	1.50525833371527	3.230375e-12	22570.9330543933	8570.36585365854	33975.0850798549
ENSG00000153786	ZDHHC7	4.699505e-17	4.73920479153067	4.699505e-17	4.73920479153067	4.699505e-17	14979.820083682	582.926829268293	70992.4351168532
ENSG00000153802	TMPRSS11D	2.163239e-33	2.03205629269579	2.163239e-33	2.03205629269579	2.163239e-33	272446.725941423	70602.3414634146	553627.083873632
ENSG00000153815	CMIP	5.723641e-38	-4.11698144686088	5.723641e-38	-4.11698144686088	5.723641e-38	14484.050209205	273458.463414634	59630.5659866985
ENSG00000153822	KCNJ16	1.234592e-05	-2.55369114741171	1.234592e-05	-2.55369114741171	1.234592e-05	695.997907949791	4611.17073170732	1777.36369614845
ENSG00000153823	PID1	6.885588e-07	1.7025840577189	6.885588e-07	1.7025840577189	6.885588e-07	32576.679916318	10476.512195122	55464.5358789345
ENSG00000153832	FBXO36	1.244935e-07	2.28770514526856	1.244935e-07	2.28770514526856	1.244935e-07	6663.20083682008	1414.63414634146	15243.4388383511
ENSG00000153879	CEBPG	4.068316e-167	-4.66537086481545	4.068316e-167	-4.66537086481545	4.068316e-167	15622.5418410042	430290.585365854	72884.9515393813
ENSG00000153885	KCTD15	4.169778e-03	2.92202724280176	4.169778e-03	2.92202724280176	4.169778e-03	949.859832635983	120.048780487805	2775.51630780547
ENSG00000153896	ZNF599	3.016138e-19	4.16584562677062	3.016138e-19	4.16584562677062	3.016138e-19	1977903.94769874	112315.512195122	8239642.51069316
ENSG00000153902	LGI4	1.669850e-65	-1.80945113571976	1.669850e-65	-1.80945113571976	1.669850e-65	23637.1129707113	89136.6341463415	42770.2009099898
ENSG00000153930	ANKFN1	2.983683e-03	2.20912918975494	2.983683e-03	2.20912918975494	2.983683e-03	6429.72175732218	1517.63414634146	14204.0860161028
ENSG00000153989	NUS1	8.081698e-03	-1.93774393237246	8.081698e-03	-1.93774393237246	8.081698e-03	1743.18410041841	7797.14634146341	3377.84441359391
ENSG00000154079	SDHAF4	3.517610e-06	1.50848362095328	3.517610e-06	1.50848362095328	3.517610e-06	100463.786610879	34328.4390243902	151547.976601456
ENSG00000154127	UBASH3B	2.960198e-03	4.37662263104971	2.960198e-03	4.37662263104971	2.960198e-03	1178.55020920502	62.0243902439024	5158.06951743507
ENSG00000154134	ROBO3	8.437725e-03	1.90585742670567	8.437725e-03	1.90585742670567	8.437725e-03	1226.07322175732	396	2336.72075537115
ENSG00000154258	ABCA9	1.397857e-94	-4.02884713689694	1.397857e-94	-4.02884713689694	1.397857e-94	18469.0606694561	338707.243902439	74409.022199314
ENSG00000154262	ABCA6	2.897589e-05	6.72784001245904	2.897589e-05	6.72784001245904	2.897589e-05	1421.94560669456	14.7073170731707	9566.62254826001
ENSG00000154265	ABCA5	4.254122e-02	2.44229774580716	4.254122e-02	2.44229774580716	4.254122e-02	5093.77405857741	1075.68292682927	12440.5129009146
ENSG00000154269	ENPP3	4.144535e-23	-1.59897211472518	4.144535e-23	-1.59897211472518	4.144535e-23	112236.092050209	368993.292682927	179462.381454013
ENSG00000154274	C4orf19	3.266615e-03	2.92044130476146	3.266615e-03	2.92044130476146	3.266615e-03	3754.97907949791	517.951219512195	10966.1960022809
ENSG00000154309	DISP1	2.105856e-36	-4.00308652566292	2.105856e-36	-4.00308652566292	2.105856e-36	4889.36610878661	83957.5365853659	19572.5555891166
ENSG00000154342	WNT3A	4.685616e-25	-1.69679689387309	4.685616e-25	-1.69679689387309	4.685616e-25	230525.832635983	792692.487804878	391155.516774243
ENSG00000154358	OBSCN	8.246554e-03	4.09251626138166	8.246554e-03	4.09251626138166	8.246554e-03	3538.96025104602	260.585365853659	14483.2523757892
ENSG00000154415	PPP1R3A	5.124242e-06	3.22257140600435	5.124242e-06	3.22257140600435	5.124242e-06	3677.49163179916	453.926829268293	11850.9793784562
ENSG00000154511	DIPK1A	3.159955e-06	1.5504789335558	3.159955e-06	1.5504789335558	3.159955e-06	5045.37866108787	1917.87804878049	7822.75332582871
ENSG00000155026	RSPH10B	2.232507e-02	4.06912569960536	2.232507e-02	4.06912569960536	2.232507e-02	4455.92677824268	330.80487804878	18131.726168907
ENSG00000155066	PROM2	2.983549e-16	2.97349102172229	2.983549e-16	2.97349102172229	2.983549e-16	9546.73849372385	1391.24390243902	28387.1411978185
ENSG00000155189	AGPAT5	1.967032e-14	1.97425091468693	1.967032e-14	1.97425091468693	1.967032e-14	34175.9184100418	9410.92682926829	67471.8381812909
ENSG00000155254	MARVELD1	1.256889e-03	3.42052041714629	1.256889e-03	3.42052041714629	1.256889e-03	6447.14435146444	759.829268292683	22052.5888864735
ENSG00000155463	OXA1L	1.645708e-02	3.06612400623593	1.645708e-02	3.06612400623593	1.645708e-02	2993.18619246862	449.658536585366	9177.48003986194
ENSG00000155561	NUP205	4.460157e-33	-1.79736215290052	4.460157e-33	-1.79736215290052	4.460157e-33	30054.8744769874	114015.780487805	54019.4938951131
ENSG00000155666	KDM8	2.786464e-04	2.02510654363307	2.786464e-04	2.02510654363307	2.786464e-04	4688.09414225941	1234.26829268293	9493.8901246574
ENSG00000155719	OTOA	2.140762e-03	2.42969384493238	2.140762e-03	2.42969384493238	2.140762e-03	1357.08158995816	262.024390243902	3297.29278619239
ENSG00000155754	C2CD6	6.221872e-04	2.12419500631981	6.221872e-04	2.12419500631981	6.221872e-04	2472.77615062762	710.756097560976	5252.65875090989
ENSG00000155897	ADCY8	9.945164e-04	5.06564558619305	9.945164e-04	5.06564558619305	9.945164e-04	2952.43514644351	112.853658536585	14955.9900681028
ENSG00000156050	FAM161B	3.639001e-49	5.05786724403162	3.639001e-49	5.05786724403162	3.639001e-49	225645.872384937	6923.0243902439	1141286.86668671
ENSG00000156171	DRAM2	7.583573e-03	3.40101023163288	7.583573e-03	3.40101023163288	7.583573e-03	4183.21548117155	382.146341463415	14227.1586525895
ENSG00000156194	PPEF2	7.952069e-05	3.59781640787894	7.952069e-05	3.59781640787894	7.952069e-05	6391.92468619247	642.975609756098	22996.9715139097
ENSG00000156234	CXCL13	9.132379e-03	12.1577926540374	9.132379e-03	12.1577926540374	9.132379e-03	552.790794979079	0	6720.71586641612
ENSG00000156256	USP16	3.093581e-66	-2.67804485315329	3.093581e-66	-2.67804485315329	3.093581e-66	38573.489539749	257106.243902439	103301.535130087
ENSG00000156282	CLDN17	8.195446e-03	2.77490233770481	8.195446e-03	2.77490233770481	8.195446e-03	2149.87866108787	329.121951219512	5965.7033224344
ENSG00000156299	TIAM1	3.400743e-22	-2.02391068873035	3.400743e-22	-2.02391068873035	3.400743e-22	22050.9372384937	95495.7804878049	44629.1275735095
ENSG00000156427	FGF18	7.000401e-19	1.80520175586057	7.000401e-19	1.80520175586057	7.000401e-19	73678.3556485356	23068.0487804878	133004.296985656
ENSG00000156463	SH3RF2	1.937612e-02	3.58684585354341	1.937612e-02	3.58684585354341	1.937612e-02	428.075313807531	39.7073170731707	1535.44016433484
ENSG00000156466	GDF6	3.435347e-02	4.83256145575228	3.435347e-02	4.83256145575228	3.435347e-02	1144.94979079498	42.2926829268293	5533.04022776745
ENSG00000156502	SUPV3L1	1.040323e-10	-2.68656235864039	1.040323e-10	-2.68656235864039	1.040323e-10	2050.79707112971	14492.0243902439	5509.59421650704
ENSG00000156564	LRFN2	1.387344e-04	3.35530009307891	1.387344e-04	3.35530009307891	1.387344e-04	10807.6694560669	1067.19512195122	36262.9743319076
ENSG00000156599	ZDHHC5	1.180292e-14	-3.4030940564646	1.180292e-14	-3.4030940564646	1.180292e-14	6082.78870292887	74448.1219512195	20700.3020816673
ENSG00000156650	KAT6B	2.285436e-18	2.91514364523773	2.285436e-18	2.91514364523773	2.285436e-18	464888.470711297	65773.4634146341	1355216.67113832
ENSG00000156831	NSMCE2	5.368288e-26	1.80690380813789	5.368288e-26	1.80690380813789	5.368288e-26	51523.5753138075	15311.4634146341	93098.1444433982
ENSG00000156853	ZNF689	3.569495e-46	4.94650115335268	3.569495e-46	4.94650115335268	3.569495e-46	170683.981171548	5780.70731707317	844288.50972389
ENSG00000156959	LHFPL4	6.522188e-03	5.90481918490135	6.522188e-03	5.90481918490135	6.522188e-03	4972.76359832636	82.0243902439024	29363.2698973766
ENSG00000156966	B3GNT7	2.373072e-05	1.93368635482001	2.373072e-05	1.93368635482001	2.373072e-05	3840.37238493724	1058	7426.07567818073
ENSG00000157045	NTAN1	2.792243e-87	2.53358989918081	2.792243e-87	2.53358989918081	2.792243e-87	260119.412133891	47041.756097561	659035.915163278
ENSG00000157214	STEAP2	2.222733e-03	1.71926804743548	2.222733e-03	1.71926804743548	2.222733e-03	6709.19456066946	2113.85365853659	11534.9038321869
ENSG00000157224	CLDN12	2.123855e-02	2.30633504034541	2.123855e-02	2.30633504034541	2.123855e-02	1350.95606694561	295.756097560976	3115.75731516387
ENSG00000157240	FZD1	2.094297e-06	1.71943325344836	2.094297e-06	1.71943325344836	2.094297e-06	6006.04811715481	2025.14634146341	10326.9988544469
ENSG00000157399	ARSL	2.075679e-05	4.24709845550275	2.075679e-05	4.24709845550275	2.075679e-05	6122.50836820084	397.90243902439	26002.8958343885
ENSG00000157551	KCNJ15	1.217962e-101	-3.95723264943094	1.217962e-101	-3.95723264943094	1.217962e-101	2576.6359832636	44262.9512195122	10196.3480386693
ENSG00000157601	MX1	1.095472e-03	4.47994912464323	1.095472e-03	4.47994912464323	1.095472e-03	2547.79079497908	132.780487804878	11413.9731417406
ENSG00000157613	CREB3L1	1.098243e-27	1.59797943106166	1.098243e-27	1.59797943106166	1.098243e-27	204102.458158996	71638.0243902439	326151.529967198
ENSG00000157680	DGKI	2.263772e-04	13.2152621000754	2.263772e-04	13.2152621000754	2.263772e-04	1003.65690376569	0	13263.5890418137
ENSG00000157856	DRC1	2.450521e-11	1.79893702212869	2.450521e-11	1.79893702212869	2.450521e-11	34081.7531380753	10632.2682926829	61310.9274991342
ENSG00000157869	RAB28	1.581241e-02	2.93293163835072	1.581241e-02	2.93293163835072	1.581241e-02	2585.80125523013	434.926829268293	7583.97831195143
ENSG00000157873	TNFRSF14	2.358908e-04	5.04446352003324	2.358908e-04	5.04446352003324	2.358908e-04	4459.12970711297	137.926829268293	22493.9171386279
ENSG00000157999	ANKRD61	3.517129e-02	4.97288066606893	3.517129e-02	4.97288066606893	3.517129e-02	3517.60041841004	137.146341463415	17492.6071116673
ENSG00000158008	EXTL1	1.150205e-16	1.66440595126637	1.150205e-16	1.66440595126637	1.150205e-16	13111.6589958159	4422.92682926829	21823.1232636112
ENSG00000158014	SLC30A2	1.754546e-18	1.66796564560603	1.754546e-18	1.66796564560603	1.754546e-18	606637.069037657	205309.097560976	1011849.79050595
ENSG00000158019	BABAM2	4.197829e-09	4.11552925132398	4.197829e-09	4.11552925132398	4.197829e-09	7816.69456066946	566.878048780488	32169.8351131002
ENSG00000158023	WDR66	2.653435e-03	2.2471771088654	2.653435e-03	2.2471771088654	2.653435e-03	4719.25941422594	1030.56097560976	10605.0117264461
ENSG00000158089	GALNT14	2.663892e-42	3.33856764196576	2.663892e-42	3.33856764196576	2.663892e-42	3160698.91631799	321449.536585366	10552207.1280155
ENSG00000158092	NCK1	3.398697e-02	4.1733113932983	3.398697e-02	4.1733113932983	3.398697e-02	4228.64435146444	286.439024390244	17647.449650173
ENSG00000158156	XKR8	6.299950e-16	-3.21387212009327	6.299950e-16	-3.21387212009327	6.299950e-16	2128.80334728033	23115.1219512195	6841.7017269855
ENSG00000158315	RHBDL2	4.696519e-03	2.00314482561223	4.696519e-03	2.00314482561223	4.696519e-03	6785.99163179916	1542.85365853659	13593.3240238864
ENSG00000158352	SHROOM4	1.800905e-03	1.81649825518252	1.800905e-03	1.81649825518252	1.800905e-03	2242.58368200837	712.19512195122	4073.649345469
ENSG00000158411	MITD1	7.776425e-04	1.90958869661706	7.776425e-04	1.90958869661706	7.776425e-04	3022.33472803347	828.09756097561	5771.41623404592
ENSG00000158457	TSPAN33	4.400593e-22	3.63537513012196	4.400593e-22	3.63537513012196	4.400593e-22	194602.822175732	16125.6341463415	707454.259989202
ENSG00000158467	AHCYL2	8.301425e-31	-2.24834761488136	8.301425e-31	-2.24834761488136	8.301425e-31	219183.644351464	1084665.46341463	492801.023998619
ENSG00000158488	CD1E	3.370066e-07	-2.36607775909771	3.370066e-07	-2.36607775909771	3.370066e-07	365.571129707113	2098.75609756098	864.969719368224
ENSG00000158545	ZC3H18	3.664801e-20	2.21618596023042	3.664801e-20	2.21618596023042	3.664801e-20	73178.1338912134	15862.5365853659	162176.352925569
ENSG00000158615	PPP1R15B	2.960198e-03	2.23460508673139	2.960198e-03	2.23460508673139	2.960198e-03	1359.17573221757	344.951219512195	3037.22100497525
ENSG00000158856	DMTN	5.560808e-07	3.75143553782022	5.560808e-07	3.75143553782022	5.560808e-07	6265.57740585774	466.219512195122	23504.9097452981
ENSG00000158941	CCAR2	9.320687e-15	-3.01978209860644	9.320687e-15	-3.01978209860644	9.320687e-15	556.286610878661	5305.46341463415	1679.86434922583
ENSG00000158955	WNT9B	8.805510e-03	8.67037225471111	8.805510e-03	8.67037225471111	8.805510e-03	2577.12970711297	7.41463414634146	22344.6739093441
ENSG00000158987	RAPGEF6	1.367729e-23	1.63675911873699	1.367729e-23	1.63675911873699	1.367729e-23	110254.023012552	37361.1463414634	180459.277543233
ENSG00000159063	ALG8	9.904677e-11	3.13625240641204	9.904677e-11	3.13625240641204	9.904677e-11	8597.04811715481	1058.56097560976	26962.5128454669
ENSG00000159079	CFAP298	1.058903e-07	3.69855396470688	1.058903e-07	3.69855396470688	1.058903e-07	7856.24476987448	692.024390243902	29056.7452413269
ENSG00000159189	C1QC	9.267870e-03	3.55379106797267	9.267870e-03	3.55379106797267	9.267870e-03	1198.47489539749	115.073170731707	4259.12937845307
ENSG00000159212	CLIC6	2.583702e-06	1.57119083297785	2.583702e-06	1.57119083297785	2.583702e-06	10199.3723849372	3815.82926829268	16025.1603933409
ENSG00000159216	RUNX1	5.294565e-03	11.9122723835429	5.294565e-03	11.9122723835429	5.294565e-03	464.029288702929	0	5527.64328097095
ENSG00000159348	CYB5R1	1.109123e-02	11.7737606840171	1.109123e-02	11.7737606840171	1.109123e-02	432.115062761506	0	5087.61933691301
ENSG00000159403	C1R	1.087048e-02	2.0568843418856	1.087048e-02	2.0568843418856	1.087048e-02	775.309623430962	203.292682926829	1594.72222454837
ENSG00000159423	ALDH4A1	1.921507e-76	-3.23625056452273	1.921507e-76	-3.23625056452273	1.921507e-76	22833.3619246862	225617.585365854	73894.4804187176
ENSG00000159479	MED8	4.362235e-08	2.85690069559471	4.362235e-08	2.85690069559471	4.362235e-08	14095.0020920502	2188.48780487805	40268.0212811871
ENSG00000159495	TGM7	6.128603e-24	1.56912300094617	6.128603e-24	1.56912300094617	6.128603e-24	54465.2510460251	19914.6829268293	85462.6781686257
ENSG00000159496	RGL4	3.783596e-07	1.898071071754	3.783596e-07	1.898071071754	3.783596e-07	1507.11715481172	442.682926829268	2860.61547329232
ENSG00000159527	PGLYRP3	6.933742e-04	2.70897088747435	6.933742e-04	2.70897088747435	6.933742e-04	3008.2949790795	476.585365853659	8149.38351926161
ENSG00000159648	TEPP	1.430264e-03	11.985795058401	1.430264e-03	11.985795058401	1.430264e-03	592.543933054393	0	7102.11014468883
ENSG00000159674	SPON2	1.181637e-10	1.6499099392871	1.181637e-10	1.6499099392871	1.181637e-10	33056.0418410042	10976.5365853659	54539.4919869631
ENSG00000159714	ZDHHC1	4.288669e-12	3.57424064999243	4.288669e-12	3.57424064999243	4.288669e-12	3919.76987447699	339.121951219512	14010.2008239714
ENSG00000159761	C16orf86	9.125666e-07	1.78203274749564	9.125666e-07	1.78203274749564	9.125666e-07	8461.8870292887	2559.39024390244	15079.3597918011
ENSG00000159899	NPR2	2.345987e-18	-1.89219165679003	2.345987e-18	-1.89219165679003	2.345987e-18	13851.190376569	57045.7317073171	26209.1068671543
ENSG00000159961	OR3A3	2.025466e-03	3.17849280319702	2.025466e-03	3.17849280319702	2.025466e-03	2148.70920502092	306.951219512195	6829.6567443222
ENSG00000160014	CALM3	3.653502e-11	-3.31726141951537	3.653502e-11	-3.31726141951537	3.653502e-11	1046.56276150628	11401.8048780488	3471.72227184624
ENSG00000160094	ZNF362	2.394108e-25	-2.21652511772998	2.394108e-25	-2.21652511772998	2.394108e-25	46863.4560669456	229020.975609756	103874.02747602
ENSG00000160131	VMA21	7.718617e-11	2.19449749606623	7.718617e-11	2.19449749606623	7.718617e-11	3118.38075313808	751.09756097561	6843.27875454263
ENSG00000160172	FAM86C2P	6.478290e-04	2.40794855307824	6.478290e-04	2.40794855307824	6.478290e-04	2749.58368200837	581.390243902439	6620.8560486596
ENSG00000160181	TFF2	1.833891e-31	-1.92759175246553	1.833891e-31	-1.92759175246553	1.833891e-31	12487.5523012552	51062.1707317073	24070.9028243815
ENSG00000160182	TFF1	4.223811e-02	4.04324912660089	4.223811e-02	4.04324912660089	4.223811e-02	913.504184100418	51.7073170731707	3693.52499451028
ENSG00000160207	HSF2BP	1.856362e-05	3.90432826560041	1.856362e-05	3.90432826560041	1.856362e-05	3884.03974895398	286.926829268293	15164.5661765565
ENSG00000160216	AGPAT3	2.375151e-21	6.47195411527334	2.375151e-21	6.47195411527334	2.375151e-21	46124.4414225941	545.024390243902	298515.268479642
ENSG00000160224	AIRE	6.838181e-29	1.97050171042687	6.838181e-29	1.97050171042687	6.838181e-29	1692582.88493724	449460.195121951	3335237.46980808
ENSG00000160298	C21orf58	7.571435e-13	-2.06860850023385	7.571435e-13	-2.06860850023385	7.571435e-13	105929.669456067	495157.024390244	219127.014663782
ENSG00000160321	ZNF208	2.665116e-09	9.3728883969512	2.665116e-09	9.3728883969512	2.665116e-09	142125.665271967	185.146341463415	1332127.99893658
ENSG00000160325	CACFD1	1.245226e-03	3.16761974598486	1.245226e-03	3.16761974598486	1.245226e-03	3471.19037656904	367.317073170732	10995.4111788927
ENSG00000160349	LCN1	3.957838e-03	5.52276087552308	3.957838e-03	5.52276087552308	3.957838e-03	2473.2510460251	60.2926829268293	13659.174112334
ENSG00000160445	ZER1	4.644803e-04	5.76499169738805	4.644803e-04	5.76499169738805	4.644803e-04	10927.8556485356	238.512195121951	62998.9970840626
ENSG00000160447	PKN3	6.232082e-11	2.8625610463613	6.232082e-11	2.8625610463613	6.232082e-11	10623.550209205	1372.31707317073	30410.5610029337
ENSG00000160469	BRSK1	1.462908e-06	3.39155278902965	1.462908e-06	3.39155278902965	1.462908e-06	13287.7154811715	1378.31707317073	45065.9884999998
ENSG00000160471	COX6B2	1.875375e-19	-1.85126906324519	1.875375e-19	-1.85126906324519	1.875375e-19	4084	16193.8292682927	7560.58285429336
ENSG00000160472	TMEM190	4.674598e-03	2.07551105415083	4.674598e-03	2.07551105415083	4.674598e-03	4869.03138075314	1365.56097560976	10105.7284537604
ENSG00000160593	JAML	4.042349e-02	2.58086250488365	4.042349e-02	2.58086250488365	4.042349e-02	7429.98117154812	1429.12195121951	19175.75981764
ENSG00000160654	CD3G	1.384512e-70	-3.83545851917328	1.384512e-70	-3.83545851917328	1.384512e-70	5234.1820083682	80559.3414634146	20075.4879748993
ENSG00000160678	S100A1	2.802926e-03	3.45301873604828	2.802926e-03	3.45301873604828	2.802926e-03	1414.80962343096	164.609756097561	4885.36413764853
ENSG00000160710	ADAR	9.386366e-11	1.91859136013552	9.386366e-11	1.91859136013552	9.386366e-11	10306.2719665272	2920.36585365854	19773.524350186
ENSG00000160714	UBE2Q1	5.779829e-14	2.23027162936545	5.779829e-14	2.23027162936545	5.779829e-14	12962.9623430962	2894.73170731707	28910.9271463402
ENSG00000160917	CPSF4	1.715821e-06	1.63072519433523	1.715821e-06	1.63072519433523	1.715821e-06	4914.84309623431	1684	8014.75846323384
ENSG00000160957	RECQL4	3.315326e-03	2.34516088975486	3.315326e-03	2.34516088975486	3.315326e-03	1797.27615062762	373.926829268293	4214.90173654104
ENSG00000160972	PPP1R16A	7.275229e-03	2.08291129378859	7.275229e-03	2.08291129378859	7.275229e-03	7886.83472803347	2329.51219512195	16427.577127265
ENSG00000160999	SH2B2	8.160017e-08	5.91138989038719	8.160017e-08	5.91138989038719	8.160017e-08	954.646443514644	17.5121951219512	5643.28733508655
ENSG00000161011	SQSTM1	2.263524e-11	-3.33917323504951	2.263524e-11	-3.33917323504951	2.263524e-11	2496.47280334728	27570.0243902439	8336.15516696626
ENSG00000161013	MGAT4B	6.669391e-03	2.72817203787398	6.669391e-03	2.72817203787398	6.669391e-03	694.112970711297	107.707317073171	1893.6595978202
ENSG00000161040	FBXL13	4.409029e-46	5.7468820770953	4.409029e-46	5.7468820770953	4.409029e-46	155649.276150628	3165.09756097561	894498.035422899
ENSG00000161180	CCDC116	5.600899e-05	1.57613845268179	5.600899e-05	1.57613845268179	5.600899e-05	449.493723849372	148.585365853659	708.464342398126
ENSG00000161243	FBXO27	1.592000e-13	2.07773092474877	1.592000e-13	2.07773092474877	1.592000e-13	38667.0732217573	9622.60975609756	80339.7738023702
ENSG00000161249	DMKN	4.240858e-02	2.08446620026246	4.240858e-02	2.08446620026246	4.240858e-02	2392.62552301255	664.365853658537	4987.34703260497
ENSG00000161270	NPHS1	1.247281e-41	-1.76562586704111	1.247281e-41	-1.76562586704111	1.247281e-41	153422.050209205	546573.804878049	270885.940423853
ENSG00000161513	FDXR	1.746143e-02	4.62738087202215	1.746143e-02	4.62738087202215	1.746143e-02	9662.52928870293	504.365853658537	44712.2032058977
ENSG00000161547	SRSF2	5.652200e-08	-1.93781533929104	5.652200e-08	-1.93781533929104	5.652200e-08	654.119246861925	2766.39024390244	1267.56231029454
ENSG00000161594	KLHL10	1.961526e-02	12.5216416845876	1.961526e-02	12.5216416845876	1.961526e-02	762.767782426778	0	9551.10486009556
ENSG00000161618	ALDH16A1	9.816026e-32	-3.73570132044086	9.816026e-32	-3.73570132044086	9.816026e-32	16734.5041841004	244214.756097561	62515.1093774671
ENSG00000161634	DCD	1.789086e-04	3.75988025051043	1.789086e-04	3.75988025051043	1.789086e-04	23135.9790794979	2199.53658536585	86988.5108172267
ENSG00000161638	ITGA5	2.645085e-47	2.436072998413	2.645085e-47	2.436072998413	2.645085e-47	57865.719665272	11244.1219512195	140965.117210305
ENSG00000161643	SIGLEC16	1.465998e-02	4.09768319965898	1.465998e-02	4.09768319965898	1.465998e-02	2096.9309623431	152.951219512195	8592.55877523804
ENSG00000161652	IZUMO2	8.631142e-16	-1.58986739214815	8.631142e-16	-1.58986739214815	8.631142e-16	480637.922594142	1547214.46341463	764150.560562254
ENSG00000161653	NAGS	1.235944e-02	1.8571029146328	1.235944e-02	1.8571029146328	1.235944e-02	979.42050209205	282.536585365854	1818.88466908627
ENSG00000161671	EMC10	2.352427e-06	-1.56244611905203	2.352427e-06	-1.56244611905203	2.352427e-06	3868.18619246862	12421.1463414634	6043.83250419323
ENSG00000161677	JOSD2	1.142129e-04	1.95051589955935	1.142129e-04	1.95051589955935	1.142129e-04	3268.80543933054	850.707317073171	6375.8569819803
ENSG00000161791	FMNL3	4.833599e-24	2.23327991600398	4.833599e-24	2.23327991600398	4.833599e-24	626555.30334728	140046.682926829	1399273.37523126
ENSG00000161807	OR7G1	3.566600e-02	6.16638050826462	3.566600e-02	6.16638050826462	3.566600e-02	8246.49790794979	149.439024390244	50851.0439610266
ENSG00000161849	KRT84	1.209502e-02	5.14508478874373	1.209502e-02	5.14508478874373	1.209502e-02	4430.57322175732	126.829268292683	22795.6748886789
ENSG00000161860	SYCE2	2.113013e-06	3.21159669161933	2.113013e-06	3.21159669161933	2.113013e-06	9387.16527196653	1326.92682926829	30147.7889311315
ENSG00000161905	ALOX15	3.771130e-03	4.13189601420828	3.771130e-03	4.13189601420828	3.771130e-03	2098.49372384937	152.975609756098	8670.7578534143
ENSG00000161929	SCIMP	7.881473e-03	4.25273018881106	7.881473e-03	4.25273018881106	7.881473e-03	2213.00627615063	119.536585365854	9411.31859861412
ENSG00000161981	SNRNP25	2.476939e-64	-2.05434743925964	2.476939e-64	-2.05434743925964	2.476939e-64	503994.809623431	2173914.29268293	1035380.44655005
ENSG00000161999	JMJD8	4.307390e-14	2.0470296561562	4.307390e-14	2.0470296561562	4.307390e-14	31968.3472803347	7582.24390243902	65440.1549411455
ENSG00000162004	CCDC78	1.459118e-13	1.72520396595492	1.459118e-13	1.72520396595492	1.459118e-13	58572.2343096234	17274.512195122	101049.050925803
ENSG00000162144	CYB561A3	2.800175e-17	-2.28586890321877	2.800175e-17	-2.28586890321877	2.800175e-17	3181.28033472803	17526.1707317073	7271.98978957622
ENSG00000162368	CMPK1	5.023372e-03	4.5698876609908	5.023372e-03	4.5698876609908	5.023372e-03	616.575313807531	33.609756097561	2817.67991864057
ENSG00000162383	SLC1A7	7.582747e-03	3.34523860084459	7.582747e-03	3.34523860084459	7.582747e-03	7264.23430962343	828.121951219512	24300.5970181319
ENSG00000162396	PARS2	7.211939e-07	1.66475741977548	7.211939e-07	1.66475741977548	7.211939e-07	6251.94351464435	2134.92682926829	10407.9693540214
ENSG00000162415	ZSWIM5	1.388497e-26	-1.83186413473825	1.388497e-26	-1.83186413473825	1.388497e-26	32161.6443514644	120152.365853659	58915.7628016547
ENSG00000162438	CTRC	1.288551e-05	3.24087898377493	1.288551e-05	3.24087898377493	1.288551e-05	10707.4351464435	1179.31707317073	34701.5015362418
ENSG00000162521	RBBP4	3.527229e-03	5.48772120986201	3.527229e-03	5.48772120986201	3.527229e-03	2530.07740585774	60.780487804878	13884.3594427182
ENSG00000162551	ALPL	1.924547e-05	4.06240810632743	1.924547e-05	4.06240810632743	1.924547e-05	13896.8514644351	948.439024390244	56454.6820415496
ENSG00000162576	MXRA8	1.495037e-06	1.85280520697827	1.495037e-06	1.85280520697827	1.495037e-06	13219.2133891213	3866.9756097561	24492.6273995208
ENSG00000162591	MEGF6	1.306965e-03	6.13920473620689	1.306965e-03	6.13920473620689	1.306965e-03	3258.71338912134	49.9024390243902	20005.9086724345
ENSG00000162592	CCDC27	1.064419e-04	2.47253610456459	1.064419e-04	2.47253610456459	1.064419e-04	3052.53347280335	513.292682926829	7547.4992218982
ENSG00000162601	MYSM1	6.346069e-08	1.84632779688337	6.346069e-08	1.84632779688337	6.346069e-08	4216.95188284519	1201.09756097561	7785.87547941675
ENSG00000162607	USP1	1.591662e-02	1.8258156768517	1.591662e-02	1.8258156768517	1.591662e-02	1457.13807531381	425.487804878049	2660.46554124546
ENSG00000162639	HENMT1	8.911005e-44	1.84286288224498	8.911005e-44	1.84286288224498	8.911005e-44	172774.127615063	50857.6341463415	318399.026794056
ENSG00000162645	GBP2	1.509050e-40	8.12828256868331	1.509050e-40	8.12828256868331	1.509050e-40	187640.650627615	722.365853658537	1525196.22967284
ENSG00000162650	ATXN7L2	6.870664e-03	2.13371706887122	6.870664e-03	2.13371706887122	6.870664e-03	1175.89539748954	308.658536585366	2509.02808083054
ENSG00000162670	BRINP3	1.282546e-03	2.40475443079762	1.282546e-03	2.40475443079762	1.282546e-03	10178.5753138075	2285.17073170732	24476.9740850859
ENSG00000162687	KCNT2	6.995198e-72	-5.02544219401938	6.995198e-72	-5.02544219401938	6.995198e-72	3140.47071129707	111986.073170732	15782.2540216344
ENSG00000162692	VCAM1	4.597162e-05	3.46195282602618	4.597162e-05	3.46195282602618	4.597162e-05	9124.69874476987	853.975609756098	31589.2766060936
ENSG00000162706	CADM3	2.736726e-19	-1.87057356603986	2.736726e-19	-1.87057356603986	2.736726e-19	7059.07949790795	27593.1219512195	13204.5275093605
ENSG00000162727	OR2M5	2.883953e-03	2.49410384534721	2.883953e-03	2.49410384534721	2.883953e-03	839.84309623431	165.170731707317	2094.6558958063
ENSG00000162761	LMX1A	4.032630e-08	1.75215348076042	4.032630e-08	1.75215348076042	4.032630e-08	78979.6757322176	24877.9756097561	138384.513743535
ENSG00000162777	DENND2D	1.918875e-70	-1.84276037132179	1.918875e-70	-1.84276037132179	1.918875e-70	84863.320083682	334606.073170732	156382.763229006
ENSG00000162891	IL20	8.122096e-12	2.28263142679182	8.122096e-12	2.28263142679182	8.122096e-12	13237.4330543933	2976.65853658537	30216.180700011
ENSG00000162909	CAPN2	1.548401e-03	1.75057905611721	1.548401e-03	1.75057905611721	1.548401e-03	4132.06066945607	1331.60975609756	7233.49886655544
ENSG00000162927	PUS10	1.677734e-02	4.24364628238937	1.677734e-02	4.24364628238937	1.677734e-02	551.771966527197	34.7317073170732	2341.52505447981
ENSG00000162931	TRIM17	3.506895e-31	1.63416010075796	3.506895e-31	1.63416010075796	3.506895e-31	2461890.24476987	820659.292682927	4023122.81044819
ENSG00000162946	DISC1	1.686977e-02	2.13011941200424	1.686977e-02	2.13011941200424	1.686977e-02	543.73640167364	138.780487804878	1158.22346421836
ENSG00000162951	LRRTM1	1.949338e-02	1.97645805018776	1.949338e-02	1.97645805018776	1.949338e-02	14142.3347280335	3265.43902439024	27951.7313216717
ENSG00000162975	KCNF1	7.130347e-05	3.17505031973682	7.130347e-05	3.17505031973682	7.130347e-05	4285.5	507	13606.6781452321
ENSG00000162980	ARL5A	2.192578e-02	1.92395996077892	2.192578e-02	1.92395996077892	2.192578e-02	1642.60878661088	451.682926829268	3160.31353666297
ENSG00000163006	CCDC138	1.244159e-02	5.34626763741753	1.244159e-02	5.34626763741753	1.244159e-02	710.468619246862	17.2926829268293	3798.35538648021
ENSG00000163013	FBXO41	2.625549e-05	2.15590178958492	2.625549e-05	2.15590178958492	2.625549e-05	6165.19874476987	1654.12195121951	13291.5630069961
ENSG00000163016	ALMS1P1	1.599225e-02	2.57891219597979	1.599225e-02	2.57891219597979	1.599225e-02	2727.53138075314	509.09756097561	7034.06394274187
ENSG00000163026	WDCP	2.579225e-04	-2.05473507373408	2.579225e-04	-2.05473507373408	2.579225e-04	749.297071129707	3506.82926829268	1539.60697269643
ENSG00000163032	VSNL1	1.273365e-06	1.5415059953895	1.273365e-06	1.5415059953895	1.273365e-06	4017.37866108787	1305.14634146341	6192.81329181678
ENSG00000163075	CFAP221	5.066678e-08	1.57759025101453	5.066678e-08	1.57759025101453	5.066678e-08	25874.9330543933	8998.43902439024	40820.0421322645
ENSG00000163104	SMARCAD1	1.905831e-02	3.66800715620565	1.905831e-02	3.66800715620565	1.905831e-02	845.004184100418	81.8048780487805	3099.48139430405
ENSG00000163114	PDHA2	2.069308e-08	5.30129754266599	2.069308e-08	5.30129754266599	2.069308e-08	3396.97489539749	95.1463414634146	18008.3746654688
ENSG00000163141	BNIPL	1.686095e-03	6.43309383488041	1.686095e-03	6.43309383488041	1.686095e-03	2936.7050209205	37.5853658536585	18892.098964946
ENSG00000163145	C1QTNF7	2.454641e-02	1.64833137185148	2.454641e-02	1.64833137185148	2.454641e-02	2988.02928870293	1049.46341463415	4925.26241658009
ENSG00000163263	C1orf189	8.816825e-57	-3.21775735567546	8.816825e-57	-3.21775735567546	8.816825e-57	61873.0041841004	609322.512195122	199092.314331128
ENSG00000163281	GNPDA2	5.489035e-36	1.71029542548145	5.489035e-36	1.71029542548145	5.489035e-36	1211147.52719665	393242.195121951	2071420.0753476
ENSG00000163322	ABRAXAS1	1.177689e-22	1.76075161634786	1.177689e-22	1.76075161634786	1.177689e-22	98540.7008368201	29497.2682926829	173505.698274482
ENSG00000163352	LENEP	1.340377e-16	1.99271457154595	1.340377e-16	1.99271457154595	1.340377e-16	906869.677824268	243470.390243902	1807132.4214936
ENSG00000163380	LMOD3	6.785728e-05	3.32156255128555	6.785728e-05	3.32156255128555	6.785728e-05	24263.9121338912	2447.56097560976	80594.1018916162
ENSG00000163389	POGLUT1	3.180048e-03	4.83641779324701	3.180048e-03	4.83641779324701	3.180048e-03	3798.01882845188	132.90243902439	18368.8058410119
ENSG00000163399	ATP1A1	2.497717e-05	1.66258302234044	2.497717e-05	1.66258302234044	2.497717e-05	16030.539748954	4979.19512195122	26652.1032255645
ENSG00000163421	PROK2	1.273156e-04	2.53632501514336	1.273156e-04	2.53632501514336	1.273156e-04	1700.43933054393	305.80487804878	4312.86681079221
ENSG00000163424	TEX55	1.359627e-35	-2.65766620730097	1.359627e-35	-2.65766620730097	1.359627e-35	170461.276150628	1155139.07317073	453029.173278921
ENSG00000163444	TMEM183A	2.301083e-03	7.18367519930288	2.301083e-03	7.18367519930288	2.301083e-03	2755.08368200837	20.1219512195122	19791.6263184476
ENSG00000163481	RNF25	9.287553e-03	2.01537671348818	9.287553e-03	2.01537671348818	9.287553e-03	4159.91422594142	1051.24390243902	8383.79426107056
ENSG00000163485	ADORA1	4.129101e-02	5.44003972249539	4.129101e-02	5.44003972249539	4.129101e-02	6125.0230125523	176.487804878049	33320.3684894829
ENSG00000163507	CIP2A	4.019939e-02	2.50396786007753	4.019939e-02	2.50396786007753	4.019939e-02	6915.98535564854	1511.90243902439	17317.4050513108
ENSG00000163521	GLB1L	5.003568e-09	3.55426815000587	5.003568e-09	3.55426815000587	5.003568e-09	9593.23640167364	832.682926829268	34096.9345979455
ENSG00000163534	FCRL1	7.266004e-04	7.01624972678673	7.266004e-04	7.01624972678673	7.266004e-04	3346.55439330544	34.6341463414634	23480.2613477062
ENSG00000163536	SERPINI1	1.205027e-05	4.17298912494145	1.205027e-05	4.17298912494145	1.205027e-05	12605.230125523	856.048780487805	52601.4882311919
ENSG00000163545	NUAK2	1.796240e-22	-2.17530028755031	1.796240e-22	-2.17530028755031	1.796240e-22	6771.30334728033	31355.6341463415	14729.6181184293
ENSG00000163577	EIF5A2	1.603185e-11	2.09047925378194	1.603185e-11	2.09047925378194	1.603185e-11	48152.5815899582	11357.512195122	100661.97282985
ENSG00000163597	SNHG16	1.223756e-05	1.96370380842643	1.223756e-05	1.96370380842643	1.223756e-05	10065.0648535565	2644.78048780488	19764.8061849878
ENSG00000163607	GTPBP8	7.957113e-28	-2.40282093473393	7.957113e-28	-2.40282093473393	7.957113e-28	76429.5732217573	438767.073170732	183646.578570019
ENSG00000163611	SPICE1	5.749144e-05	2.24622472868572	5.749144e-05	2.24622472868572	5.749144e-05	1477.93723849372	325.682926829268	3319.77917255009
ENSG00000163634	THOC7	4.299471e-04	2.0745571693687	4.299471e-04	2.0745571693687	4.299471e-04	1286.2510460251	312.585365853659	2668.40132913937
ENSG00000163644	PPM1K	7.566353e-07	2.26487527615797	7.566353e-07	2.26487527615797	7.566353e-07	7581.79707112971	1626.43902439024	17171.8247352486
ENSG00000163660	CCNL1	2.138693e-07	-2.15751869299669	2.138693e-07	-2.15751869299669	2.138693e-07	3790.70920502092	17541.3414634146	8178.52596954728
ENSG00000163661	PTX3	1.052667e-06	-2.343581196349	1.052667e-06	-2.343581196349	1.052667e-06	1101.68619246862	6204.60975609756	2581.89104494678
ENSG00000163702	IL17RC	4.388472e-02	4.1037428278337	4.388472e-02	4.1037428278337	4.388472e-02	1278.20083682008	96.8780487804878	5245.40751663145
ENSG00000163714	U2SURP	3.744605e-20	2.08983807785918	3.744605e-20	2.08983807785918	3.744605e-20	134952.709205021	33260.756097561	282029.31040691
ENSG00000163736	PPBP	6.353989e-03	3.49351216386875	6.353989e-03	3.49351216386875	6.353989e-03	3805.67573221757	411.048780487805	13295.1744622422
ENSG00000163738	MTHFD2L	2.836926e-04	2.45314323546202	2.836926e-04	2.45314323546202	2.836926e-04	12166.719665272	2214.80487804878	29846.7060446247
ENSG00000163746	PLSCR2	5.585260e-33	-1.69096954884076	5.585260e-33	-1.69096954884076	5.585260e-33	40966.9309623431	140919.048780488	69273.8327667837
ENSG00000163751	CPA3	7.630794e-08	2.39779630443802	7.630794e-08	2.39779630443802	7.630794e-08	119759.577405858	26027.512195122	287159.072124825
ENSG00000163785	RYK	5.481604e-05	1.60430931679628	5.481604e-05	1.60430931679628	5.481604e-05	18994.230125523	6650.39024390244	30472.6203557491
ENSG00000163795	ZNF513	9.329236e-08	5.03485431052	9.329236e-08	5.03485431052	9.329236e-08	11168.3828451883	353.146341463415	56231.1805096338
ENSG00000163811	WDR43	7.693125e-08	2.30225034980257	7.693125e-08	2.30225034980257	7.693125e-08	14135.8535564854	2927.51219512195	32544.2737951764
ENSG00000163818	LZTFL1	1.610237e-15	3.00102423293881	1.610237e-15	3.00102423293881	1.610237e-15	30096.8242677824	4027.73170731707	90321.2989621159
ENSG00000163827	LRRC2	4.331369e-14	1.93022884520229	4.331369e-14	1.93022884520229	4.331369e-14	7820.35774058577	2247.87804878049	15095.0800906797
ENSG00000163833	FBXO40	3.581949e-18	-1.8783652456454	3.581949e-18	-1.8783652456454	3.581949e-18	3490.4309623431	13652.7073170732	6556.3042119899
ENSG00000163866	SMIM12	1.778840e-31	1.84069474535859	1.778840e-31	1.84069474535859	1.778840e-31	707245.811715481	212581.56097561	1301823.64930156
ENSG00000163873	GRIK3	1.049072e-39	-1.89442134263457	1.049072e-39	-1.89442134263457	1.049072e-39	33951.2866108787	134765	64318.0419655518
ENSG00000163877	SNIP1	7.607400e-03	-1.8865444580394	7.607400e-03	-1.8865444580394	7.607400e-03	1754.67991631799	7204.09756097561	3310.28167176274
ENSG00000163885	CFAP100	1.758888e-02	4.25144165496384	1.758888e-02	4.25144165496384	1.758888e-02	1117.10878661088	69.0487804878049	4749.3228285236
ENSG00000163909	HEYL	1.169148e-02	4.59057997717666	1.169148e-02	4.59057997717666	1.169148e-02	6336.1129707113	327.512195121951	29086.4333364766
ENSG00000163939	PBRM1	1.454166e-03	2.37733918812168	1.454166e-03	2.37733918812168	1.454166e-03	2550.06485355649	617.19512195122	6062.36910861161
ENSG00000163993	S100P	4.077595e-12	2.64392315865563	4.077595e-12	2.64392315865563	4.077595e-12	38137.3682008368	6729.82926829268	100832.270996369
ENSG00000163995	ABLIM2	4.264674e-06	2.50177692684885	4.264674e-06	2.50177692684885	4.264674e-06	5556.36820083682	919.390243902439	13900.7937619302
ENSG00000164002	EXO5	2.028200e-16	3.58443961002956	2.028200e-16	3.58443961002956	2.028200e-16	264989.142259414	24343.3902439024	949837.577742402
ENSG00000164011	ZNF691	4.627305e-06	2.78297379799326	4.627305e-06	2.78297379799326	4.627305e-06	2461.65481171548	399.19512195122	6850.72084070822
ENSG00000164022	AIMP1	9.239379e-04	2.89179527357703	9.239379e-04	2.89179527357703	9.239379e-04	5632.62761506276	944.439024390244	16288.405915058
ENSG00000164035	EMCN	1.731356e-13	-2.51297754415154	1.731356e-13	-2.51297754415154	1.731356e-13	28629.679916318	169718.804878049	71945.7427259535
ENSG00000164056	SPRY1	1.592580e-02	3.78172010443138	1.592580e-02	3.78172010443138	1.592580e-02	1520.42050209205	103.780487804878	5749.80477995116
ENSG00000164070	HSPA4L	7.848842e-66	-3.29265826612326	7.848842e-66	-3.29265826612326	7.848842e-66	1097691.93096234	11249324.3170732	3614324.41013996
ENSG00000164074	ABHD18	4.410985e-35	-2.08582535527101	4.410985e-35	-2.08582535527101	4.410985e-35	1195010.81589958	5331280.34146341	2492583.85962644
ENSG00000164081	TEX264	2.907969e-02	6.70994386173774	2.907969e-02	6.70994386173774	2.907969e-02	3440.16945606695	44.7317073170732	23083.3439250741
ENSG00000164087	POC1A	7.994676e-17	5.20427331933385	7.994676e-17	5.20427331933385	7.994676e-17	43689.9016736402	1220.82926829268	227374.189604445
ENSG00000164105	SAP30	7.829656e-04	2.98177048582626	7.829656e-04	2.98177048582626	7.829656e-04	7548.88493723849	1212.87804878049	22509.0423067561
ENSG00000164106	SCRG1	4.606477e-15	-7.19279096516691	4.606477e-15	-7.19279096516691	4.606477e-15	601.05230125523	113423.243902439	4323.2435620614
ENSG00000164114	MAP9	1.574873e-02	3.35982227953462	1.574873e-02	3.35982227953462	1.574873e-02	844.941422594142	84.8048780487805	2838.85301653348
ENSG00000164120	HPGD	8.397451e-33	1.60556847417136	8.397451e-33	1.60556847417136	8.397451e-33	62866.7531380753	21526.2926829268	100936.876912007
ENSG00000164123	C4orf45	2.921559e-05	1.80127340548789	2.921559e-05	1.80127340548789	2.921559e-05	5652.11715481172	1655.51219512195	10181.0083156642
ENSG00000164161	HHIP	2.394431e-21	-2.03243302471141	2.394431e-21	-2.03243302471141	2.394431e-21	5529.32845188285	24181.0487804878	11237.9897500831
ENSG00000164167	LSM6	4.002486e-13	5.70069146531614	4.002486e-13	5.70069146531614	4.002486e-13	11193.3158995816	215.878048780488	63809.6404173322
ENSG00000164172	MOCS2	1.628031e-17	1.9693636417845	1.628031e-17	1.9693636417845	1.628031e-17	636856.585774059	167008.341463415	1254202.20505444
ENSG00000164180	TMEM161B	4.341081e-14	1.81522500419366	4.341081e-14	1.81522500419366	4.341081e-14	3872.52510460251	1144.68292682927	7029.50439924213
ENSG00000164197	RNF180	2.303408e-35	1.99730229147134	2.303408e-35	1.99730229147134	2.303408e-35	1631286.75313808	426358.390243902	3258172.77008953
ENSG00000164199	ADGRV1	1.143080e-02	2.97350491436285	1.143080e-02	2.97350491436285	1.143080e-02	6208.86820083682	807.414634146341	18462.1001078195
ENSG00000164236	ANKRD33B	7.813994e-05	3.99646273949657	7.813994e-05	3.99646273949657	7.813994e-05	4739.67154811715	266.170731707317	18941.9207395022
ENSG00000164283	ESM1	3.055384e-02	4.44386904734372	3.055384e-02	4.44386904734372	3.055384e-02	1023.17364016736	57.3170731707317	4546.84966959775
ENSG00000164292	RHOBTB3	3.071251e-10	5.72785118060698	3.071251e-10	5.72785118060698	3.071251e-10	32173.8033472803	556.585365853659	184286.757487337
ENSG00000164300	SERINC5	1.205331e-10	2.11228199065841	1.205331e-10	2.11228199065841	1.205331e-10	37992.5334728033	9254.9756097561	80250.9442340892
ENSG00000164318	EGFLAM	7.096617e-03	4.65141252897252	7.096617e-03	4.65141252897252	7.096617e-03	4166.40167364017	202.19512195122	19379.652945502
ENSG00000164331	ANKRA2	2.250153e-13	2.19365123324137	2.250153e-13	2.19365123324137	2.250153e-13	114021.985355649	25502.4146341463	250124.468792048
ENSG00000164366	CCDC127	4.466316e-17	2.62333418808773	4.466316e-17	2.62333418808773	4.466316e-17	8461.45606694561	1403.87804878049	22197.2269814208
ENSG00000164399	IL3	7.616689e-96	-2.34413499757842	7.616689e-96	-2.34413499757842	7.616689e-96	136284.824267782	776907.341463415	319470.026204934
ENSG00000164400	CSF2	1.324984e-07	1.85835606960727	1.324984e-07	1.85835606960727	1.324984e-07	245560.945606695	73457.2926829268	456339.673726701
ENSG00000164438	TLX3	8.063840e-53	-4.15731141341312	8.063840e-53	-4.15731141341312	8.063840e-53	2275.05230125523	44385.243902439	9458.10089812015
ENSG00000164451	CALHM4	1.930991e-03	2.33468765092308	1.930991e-03	2.33468765092308	1.930991e-03	1847.59414225941	449.878048780488	4313.55522785088
ENSG00000164484	TMEM200A	9.144306e-57	-1.61969882278821	9.144306e-57	-1.61969882278821	9.144306e-57	347662.69665272	1133594.7804878	563108.860495784
ENSG00000164509	IL31RA	3.157227e-02	1.94006221788893	3.157227e-02	1.94006221788893	3.157227e-02	1376.78033472803	426.219512195122	2671.03950973833
ENSG00000164530	PI16	2.239792e-24	3.78201839104555	2.239792e-24	3.78201839104555	2.239792e-24	163722.838912134	11802.7317073171	619202.787799879
ENSG00000164548	TRA2A	1.897852e-02	2.70073306730833	1.897852e-02	2.70073306730833	1.897852e-02	10908.589958159	1953.56097560976	29461.1896177076
ENSG00000164603	BMT2	7.508360e-08	1.90073481753531	7.508360e-08	1.90073481753531	7.508360e-08	39543.4330543933	10101.1219512195	75161.5800113619
ENSG00000164684	ZNF704	9.078590e-05	3.82841462839292	9.078590e-05	3.82841462839292	9.078590e-05	7998.31380753138	660.048780487805	30620.8615832302
ENSG00000164687	FABP5	3.518374e-12	1.59150255103193	3.518374e-12	1.59150255103193	3.518374e-12	287908.370292887	105133.487804878	458206.905784575
ENSG00000164691	TAGAP	4.054646e-48	-2.22591554804301	4.054646e-48	-2.22591554804301	4.054646e-48	482072.905857741	2354982.82926829	1073053.57643902
ENSG00000164733	CTSB	2.842880e-03	2.19597735486766	2.842880e-03	2.19597735486766	2.842880e-03	5688.79288702929	1249.0243902439	12492.4603564485
ENSG00000164736	SOX17	7.202495e-17	1.59653797714094	7.202495e-17	1.59653797714094	7.202495e-17	438297.280334728	147238.87804878	699758.253331983
ENSG00000164823	OSGIN2	2.362374e-07	3.55866640114935	2.362374e-07	3.55866640114935	2.362374e-07	4743.08786610879	435.121951219512	16879.0674268205
ENSG00000164896	FASTK	1.418488e-32	-1.75181155847414	1.418488e-32	-1.75181155847414	1.418488e-32	115489.728033473	413541.87804878	202316.240454073
ENSG00000164920	OSR2	5.102562e-22	-4.27969126986553	5.102562e-22	-4.27969126986553	5.102562e-22	960.742677824268	21558	4111.68205087175
ENSG00000164934	DCAF13	2.805295e-21	2.03680805223261	2.805295e-21	2.03680805223261	2.805295e-21	24662.2866108787	6218.78048780488	50232.3439555061
ENSG00000164951	PDP1	3.080698e-05	3.08729361687533	3.080698e-05	3.08729361687533	3.080698e-05	2039.50209205021	254.853658536585	6296.54179039048
ENSG00000164967	RPP25L	3.219870e-13	3.22485220210322	3.219870e-13	3.22485220210322	3.219870e-13	3745.52928870293	430.560975609756	12078.7783747158
ENSG00000164970	FAM219A	2.013427e-02	13.0341132149476	2.013427e-02	13.0341132149476	2.013427e-02	827.939330543933	0	10791.4549694175
ENSG00000164985	PSIP1	4.558313e-02	11.6918559336086	4.558313e-02	11.6918559336086	4.558313e-02	431.326359832636	0	5043.00565953101
ENSG00000165028	NIPSNAP3B	3.944732e-02	3.07501470500452	3.944732e-02	3.07501470500452	3.944732e-02	622.092050209205	79.0487804878049	1912.94220225972
ENSG00000165029	ABCA1	3.396082e-03	2.07460387550478	3.396082e-03	2.07460387550478	3.396082e-03	8059.02510460251	2319.0243902439	16719.2847147987
ENSG00000165030	NFIL3	3.814816e-22	3.0190770034643	3.814816e-22	3.0190770034643	3.814816e-22	85833.7719665272	11083.3658536585	259138.767064741
ENSG00000165076	PRSS37	3.747232e-02	5.5060666949104	3.747232e-02	5.5060666949104	3.747232e-02	7451.6129707113	221.585365853659	41029.0780013958
ENSG00000165105	RASEF	1.885604e-15	2.91473334472561	1.885604e-15	2.91473334472561	1.885604e-15	25296.820083682	3376.07317073171	73733.4850134326
ENSG00000165182	CXorf58	1.179796e-04	3.88433461731872	1.179796e-04	3.88433461731872	1.179796e-04	5429.6359832636	471.024390243902	21090.5230092301
ENSG00000165215	CLDN3	5.258370e-04	2.24081352726568	5.258370e-04	2.24081352726568	5.258370e-04	2012.37447698745	467.219512195122	4509.35594995767
ENSG00000165233	CARD19	3.590459e-02	1.60673968131567	3.590459e-02	1.60673968131567	3.590459e-02	2536.37029288703	906.682926829268	4075.28679609183
ENSG00000165240	ATP7A	1.638483e-02	3.50698642032109	1.638483e-02	3.50698642032109	1.638483e-02	2496.32426778243	225.073170731707	8754.57530783096
ENSG00000165275	TRMT10B	8.836176e-08	3.0440372332676	8.836176e-08	3.0440372332676	8.836176e-08	12124.9811715481	1609.68292682927	36908.8941388611
ENSG00000165309	ARMC3	1.977714e-02	3.76994550325493	1.977714e-02	3.76994550325493	1.977714e-02	5860.67991631799	520.439024390244	22094.4438965395
ENSG00000165458	INPPL1	1.073832e-05	1.57234553849027	1.073832e-05	1.57234553849027	1.073832e-05	5432.4539748954	1891.90243902439	8541.6947704805
ENSG00000165471	MBL2	1.166207e-02	4.9045488489846	1.166207e-02	4.9045488489846	1.166207e-02	1918.42468619247	67.9756097560976	9409.00758652891
ENSG00000165494	PCF11	1.269730e-44	1.66996454554584	1.269730e-44	1.66996454554584	1.269730e-44	201333.761506276	65312.0487804878	336220.243536864
ENSG00000165506	DNAAF2	7.064891e-07	3.3244299712193	7.064891e-07	3.3244299712193	7.064891e-07	3012.35774058577	349.146341463415	10014.3723568378
ENSG00000165660	ABRAXAS2	1.675807e-02	5.81955560783367	1.675807e-02	5.81955560783367	1.675807e-02	10747.8682008368	251.658536585366	62547.816660437
ENSG00000165672	PRDX3	2.390462e-02	2.9818760295264	2.390462e-02	2.9818760295264	2.390462e-02	6567.18619246862	1045.70731707317	19582.5350887589
ENSG00000165730	STOX1	4.600958e-13	3.73133489882274	4.600958e-13	3.73133489882274	4.600958e-13	18305.6317991632	1439.07317073171	68304.4427772169
ENSG00000165733	BMS1	4.962400e-03	1.99969485244539	4.962400e-03	1.99969485244539	4.962400e-03	4320.74267782427	1136.92682926829	8640.16689158632
ENSG00000165792	METTL17	4.848210e-03	1.84534166217694	4.848210e-03	1.84534166217694	4.848210e-03	3035.22384937238	964.780487804878	5601.02502327993
ENSG00000165799	RNASE7	5.129680e-10	1.76480136484423	5.129680e-10	1.76480136484423	5.129680e-10	3475884.25104603	1046405.56097561	6134245.27028659
ENSG00000165813	CCDC186	4.135584e-04	12.5568075785672	4.135584e-04	12.5568075785672	4.135584e-04	735.033472803347	0	9229.67388179761
ENSG00000165828	PRAP1	1.349368e-25	-1.65421290125831	1.349368e-25	-1.65421290125831	1.349368e-25	10055.3430962343	32998.4146341463	16633.6782763695
ENSG00000165841	CYP2C19	7.809372e-07	1.87300073253278	7.809372e-07	1.87300073253278	7.809372e-07	74237.5711297071	21189.487804878	139047.025107395
ENSG00000165874	SHLD2P1	3.991751e-02	12.0090579058233	3.991751e-02	12.0090579058233	3.991751e-02	437.046025104603	0	5248.51102299107
ENSG00000165895	ARHGAP42	1.282828e-17	3.78367773924513	1.282828e-17	3.78367773924513	1.282828e-17	4225.84937238494	329.09756097561	15989.2521996959
ENSG00000165997	ARL5B	6.712140e-03	1.57526528463883	6.712140e-03	1.57526528463883	6.712140e-03	9078.02719665272	3826.65853658537	14300.3010958942
ENSG00000166046	TCP11L2	3.579367e-03	3.81454082540673	3.579367e-03	3.81454082540673	3.579367e-03	2712.01464435146	191.975609756098	10345.0905799796
ENSG00000166068	SPRED1	6.494803e-05	2.3697159741154	6.494803e-05	2.3697159741154	6.494803e-05	4130.35983263598	856.560975609756	9787.7796742421
ENSG00000166091	CMTM5	5.612096e-23	-1.66358308120978	5.612096e-23	-1.66358308120978	5.612096e-23	42700.6192468619	144067.146341463	71036.0277362603
ENSG00000166105	GLB1L3	7.223976e-69	-3.86201460805842	7.223976e-69	-3.86201460805842	7.223976e-69	11891.2970711297	182604.463414634	45924.3629974652
ENSG00000166118	SPATA19	5.406409e-09	10.4288292696322	5.406409e-09	10.4288292696322	5.406409e-09	51011.1108786611	40.4146341463415	531986.166207834
ENSG00000166143	PPP1R14D	4.679509e-07	-1.76135254485747	4.679509e-07	-1.76135254485747	4.679509e-07	2963.36610878661	11298.1951219512	5219.53243705569
ENSG00000166148	AVPR1A	6.323369e-03	-2.41939658534511	6.323369e-03	-2.41939658534511	6.323369e-03	845.209205020921	4578.90243902439	2044.89626452987
ENSG00000166159	LRTM2	8.385866e-05	-1.75264353189846	8.385866e-05	-1.75264353189846	8.385866e-05	11598.3765690377	45392.4634146341	20327.8196742465
ENSG00000166171	DPCD	2.110808e-36	-2.70706662918052	2.110808e-36	-2.70706662918052	2.110808e-36	15921.3493723849	112895.341463415	43100.1535775075
ENSG00000166206	GABRB3	2.606525e-29	-2.99977823382081	2.606525e-29	-2.99977823382081	2.606525e-29	6539.28451882845	55612.243902439	19616.403364343
ENSG00000166220	TBATA	4.510962e-20	-2.31498153680899	4.510962e-20	-2.31498153680899	4.510962e-20	3979.39748953975	21646.9756097561	9212.23171590856
ENSG00000166263	STXBP4	1.732982e-09	4.57456717289864	1.732982e-09	4.57456717289864	1.732982e-09	2581.12761506276	116.707317073171	11807.5416569283
ENSG00000166311	SMPD1	5.568597e-03	4.15738328839627	5.568597e-03	4.15738328839627	5.568597e-03	3978.86192468619	291.146341463415	16541.6540725266
ENSG00000166317	SYNPO2L	5.643065e-05	1.62303392704684	5.643065e-05	1.62303392704684	5.643065e-05	8037.85564853556	3011.9512195122	13045.7124182783
ENSG00000166342	NETO1	3.653697e-04	3.48952968836046	3.653697e-04	3.48952968836046	3.653697e-04	750.748953974895	67.5609756097561	2619.76076340096
ENSG00000166348	USP54	7.181851e-24	2.41785988139125	7.181851e-24	2.41785988139125	7.181851e-24	614488.661087866	109212.024390244	1485747.48121417
ENSG00000166352	C11orf74	2.798060e-03	-2.74187632352125	2.798060e-03	-2.74187632352125	2.798060e-03	2477.64016736402	17251.4146341463	6793.38291310062
ENSG00000166359	WDR88	1.386426e-50	2.34182417966735	1.386426e-50	2.34182417966735	1.386426e-50	59504.1234309623	12394.4390243902	139348.195040538
ENSG00000166398	KIAA0355	6.763066e-25	-2.24079337132251	6.763066e-25	-2.24079337132251	6.763066e-25	8166.62133891213	40145.3170731707	18299.7109623352
ENSG00000166484	MAPK7	1.915905e-27	1.96776575175483	1.915905e-27	1.96776575175483	1.915905e-27	179364.769874477	46014.243902439	352947.851230381
ENSG00000166510	CCDC68	4.487044e-02	2.89482416028816	4.487044e-02	2.89482416028816	4.487044e-02	795.813807531381	112.829268292683	2303.74103713275
ENSG00000166523	CLEC4E	3.584999e-26	1.8819746435695	3.584999e-26	1.8819746435695	3.584999e-26	146759.851464435	39885.9268292683	276198.319150093
ENSG00000166527	CLEC4D	2.474161e-07	-2.08390329950036	2.474161e-07	-2.08390329950036	2.474161e-07	9677.11924686192	39603.2195121951	20166.180728194
ENSG00000166676	TVP23A	4.510728e-06	2.20644679223444	4.510728e-06	2.20644679223444	4.510728e-06	19855.9916317992	4264	43811.1890426172
ENSG00000166682	TMPRSS5	6.432168e-10	-1.66606469547434	6.432168e-10	-1.66606469547434	6.432168e-10	8049.61087866109	28850.6585365854	13411.1724972434
ENSG00000166685	COG1	4.241768e-05	1.52046654820682	4.241768e-05	1.52046654820682	4.241768e-05	31426.1820083682	11612.1463414634	47782.4584815829
ENSG00000166710	B2M	1.513163e-07	2.10343125057542	1.513163e-07	2.10343125057542	1.513163e-07	1825.04184100418	432.146341463415	3838.8500419759
ENSG00000166716	ZNF592	2.969841e-17	-1.94788404707464	2.969841e-17	-1.94788404707464	2.969841e-17	2164.31380753138	8708.17073170732	4215.83233855376
ENSG00000166783	MARF1	2.124605e-02	5.3035651625146	2.124605e-02	5.3035651625146	2.124605e-02	413.933054393305	11.5609756097561	2195.32092689359
ENSG00000166796	LDHC	5.453134e-38	-2.3072496006827	5.453134e-38	-2.3072496006827	5.453134e-38	116219.49790795	641809.829268293	268147.390139661
ENSG00000166833	NAV2	1.390332e-20	-1.56856196725984	1.390332e-20	-1.56856196725984	1.390332e-20	58500.6046025105	184531.731707317	91761.823441204
ENSG00000166881	NEMP1	1.520778e-15	-2.85399678677616	1.520778e-15	-2.85399678677616	1.520778e-15	7214.36820083682	55528.4390243902	20589.7836638084
ENSG00000166900	STX3	8.269172e-33	1.76541632958841	8.269172e-33	1.76541632958841	8.269172e-33	124626.949790795	39343.756097561	220018.452267465
ENSG00000166927	MS4A7	7.248557e-17	-2.16615849693542	7.248557e-17	-2.16615849693542	7.248557e-17	26823.859832636	125339.341463415	58104.7318970692
ENSG00000166961	MS4A15	2.027825e-02	2.22872512639296	2.027825e-02	2.22872512639296	2.027825e-02	797.696652719665	184.975609756098	1777.84657315587
ENSG00000167094	TTC16	2.800766e-02	-1.80529672538004	2.800766e-02	-1.80529672538004	2.800766e-02	6390.21548117155	24813.2682926829	11536.2350826318
ENSG00000167110	GOLGA2	2.855785e-03	3.35778855825101	2.855785e-03	3.35778855825101	2.855785e-03	873.428870292887	99.609756097561	2932.78946711556
ENSG00000167136	ENDOG	5.830440e-25	1.9631988086753	5.830440e-25	1.9631988086753	5.830440e-25	229890.248953975	61874.9512195122	451320.262872512
ENSG00000167165	UGT1A6	3.498266e-02	1.72947750808405	3.498266e-02	1.72947750808405	3.498266e-02	8902.26778242678	2970.68292682927	15396.2719006483
ENSG00000167173	C15orf39	9.189761e-28	-2.49180738339756	9.189761e-28	-2.49180738339756	9.189761e-28	8458.65271966527	53657.7073170732	21077.3333004578
ENSG00000167193	CRK	9.927835e-23	5.12151040675405	9.927835e-23	5.12151040675405	9.927835e-23	318136.165271967	9084.43902439024	1629337.6812052
ENSG00000167195	GOLGA6C	1.843536e-05	-1.56886080272213	1.843536e-05	-1.56886080272213	1.843536e-05	1364.41213389121	4363.36585365854	2140.57271562038
ENSG00000167196	FBXO22	2.357126e-03	2.49061468324098	2.357126e-03	2.49061468324098	2.357126e-03	3461.42887029289	642.073170731707	8621.08556934571
ENSG00000167208	SNX20	4.248258e-28	-2.13138761881352	4.248258e-28	-2.13138761881352	4.248258e-28	4015.1589958159	18515.6585365854	8557.86017124972
ENSG00000167210	LOXHD1	2.107499e-03	3.50516854079628	2.107499e-03	3.50516854079628	2.107499e-03	6317.64853556485	637.073170731707	22144.4228986696
ENSG00000167232	ZNF91	1.231036e-13	4.02676440049897	1.231036e-13	4.02676440049897	1.231036e-13	2742.71548117155	177.90243902439	11044.269060279
ENSG00000167306	MYO5B	2.551872e-02	-2.97145918234764	2.551872e-02	-2.97145918234764	2.551872e-02	289.144351464435	2569.9756097561	859.180638182948
ENSG00000167323	STIM1	6.944149e-12	3.08302187463136	6.944149e-12	3.08302187463136	6.944149e-12	58162.0334728033	7347.39024390244	179314.821469694
ENSG00000167346	MMP26	4.459489e-13	-1.86300255417674	4.459489e-13	-1.86300255417674	4.459489e-13	7910.5230125523	31570.1463414634	14737.3245772588
ENSG00000167359	OR51I1	4.846438e-30	2.67249088282917	4.846438e-30	2.67249088282917	4.846438e-30	35317.3640167364	5885.87804878049	94385.333340287
ENSG00000167360	OR51Q1	4.575720e-06	5.30160671984605	4.575720e-06	5.30160671984605	4.575720e-06	9950.30753138075	235.390243902439	52752.617272903
ENSG00000167470	MIDN	6.935250e-12	3.85160899953893	6.935250e-12	3.85160899953893	6.935250e-12	841660.589958159	63677.4390243902	3241747.50284009
ENSG00000167491	GATAD2A	3.927204e-02	2.58879614252164	3.927204e-02	2.58879614252164	3.927204e-02	3356.58786610879	636.853658536585	8689.52171981738
ENSG00000167523	SPATA33	3.537689e-09	-1.59105659214923	3.537689e-09	-1.59105659214923	3.537689e-09	4425.89958158996	14363.0243902439	7041.85670547924
ENSG00000167526	RPL13	9.161855e-17	-2.10793270101257	9.161855e-17	-2.10793270101257	9.161855e-17	6940.31589958159	31349.487804878	14629.7188400855
ENSG00000167553	TUBA1C	1.340264e-32	5.71376875677646	1.340264e-32	5.71376875677646	1.340264e-32	12494.9267782427	246.780487804878	71393.1222437325
ENSG00000167555	ZNF528	7.673945e-13	1.64870556628459	7.673945e-13	1.64870556628459	7.673945e-13	18632.579497908	6009.41463414634	30719.637532441
ENSG00000167618	LAIR2	3.602279e-06	3.54086086425547	3.602279e-06	3.54086086425547	3.602279e-06	16636.9686192469	1752.43902439024	58909.1910837376
ENSG00000167635	ZNF146	2.283639e-09	3.17792110882117	2.283639e-09	3.17792110882117	2.283639e-09	40818.7761506276	3984.56097560976	129718.850365326
ENSG00000167641	PPP1R14A	4.314687e-02	1.66399551133032	4.314687e-02	1.66399551133032	4.314687e-02	2573.99163179916	944.414634146341	4283.11052151561
ENSG00000167657	DAPK3	2.734198e-49	4.69755996552798	2.734198e-49	4.69755996552798	2.734198e-49	21480.5983263598	834.024390243902	100906.398733495
ENSG00000167702	KIFC2	7.214556e-03	4.0249722653088	7.214556e-03	4.0249722653088	7.214556e-03	5787.19874476987	311.463414634146	23293.3144415287
ENSG00000167747	C19orf48	1.006389e-16	1.70455156383241	1.006389e-16	1.70455156383241	1.006389e-16	122270.531380753	39023.0487804878	208416.425475682
ENSG00000167759	KLK13	1.372215e-04	13.2522401102118	1.372215e-04	13.2522401102118	1.372215e-04	1001.21757322176	0	13268.3756828983
ENSG00000167778	SPRYD3	1.575661e-03	1.94990689156191	1.575661e-03	1.94990689156191	1.575661e-03	12987.0690376569	4060.0487804878	25323.5754177175
ENSG00000167799	NUDT8	9.393326e-08	1.66772167690474	9.393326e-08	1.66772167690474	9.393326e-08	51123.8493723849	16059.9756097561	85260.3518051391
ENSG00000167842	MIS12	2.642773e-04	3.3862488793038	2.642773e-04	3.3862488793038	2.642773e-04	4804.69874476987	560.829268292683	16269.9057398694
ENSG00000167880	EVPL	7.504886e-51	-3.40181393945448	7.504886e-51	-3.40181393945448	7.504886e-51	4499.24476987448	51164.0731707317	15305.5935751767
ENSG00000167964	RAB26	2.221446e-05	1.60900636930458	2.221446e-05	1.60900636930458	2.221446e-05	20280.4225941423	6583.17073170732	32631.3291261633
ENSG00000167965	MLST8	1.006198e-07	-1.5687679506251	1.006198e-07	-1.5687679506251	1.006198e-07	2602.81589958159	9105.82926829268	4083.21416464104
ENSG00000167985	SDHAF2	9.416588e-28	-2.16032910409073	9.416588e-28	-2.16032910409073	9.416588e-28	5933.589958159	28476.6829268293	12818.5070783514
ENSG00000168079	SCARA5	2.597868e-27	5.21037656077423	2.597868e-27	5.21037656077423	2.597868e-27	367479.527196653	10018.0243902439	1914706.71506984
ENSG00000168090	COPS6	3.725060e-23	9.19172670544111	3.725060e-23	9.19172670544111	3.725060e-23	40727.0188284519	71.4634146341463	374351.626598484
ENSG00000168137	SETD5	5.984352e-83	3.13193551982783	5.984352e-83	3.13193551982783	5.984352e-83	107000.456066946	12748.2682926829	335118.528993845
ENSG00000168267	PTF1A	2.158647e-22	-2.23357256713828	2.158647e-22	-2.23357256713828	2.158647e-22	7018.14853556485	36161.756097561	15675.5440411394
ENSG00000168269	FOXI1	2.269818e-02	2.12482048827246	2.269818e-02	2.12482048827246	2.269818e-02	1117.62343096234	267.146341463415	2374.74916428215
ENSG00000168283	BMI1	1.084049e-06	-1.54347920394154	1.084049e-06	-1.54347920394154	1.084049e-06	5747.58368200837	18119.1219512195	8871.27588609367
ENSG00000168310	IRF2	1.869817e-02	3.99964102763269	1.869817e-02	3.99964102763269	1.869817e-02	9952.65481171548	802.439024390244	39807.0465188031
ENSG00000168314	MOBP	3.194375e-29	1.61021819127962	3.194375e-29	1.61021819127962	3.194375e-29	184859.10460251	63367.1219512195	297663.493054624
ENSG00000168329	CX3CR1	3.538906e-05	2.24261528773695	3.538906e-05	2.24261528773695	3.538906e-05	2346.40167364017	500.170731707317	5262.076264477
ENSG00000168333	PPDPFL	4.381444e-05	1.72980107572047	4.381444e-05	1.72980107572047	4.381444e-05	2738.7510460251	875.585365853659	4737.49450554478
ENSG00000168334	XIRP1	1.601047e-02	13.2715419935481	1.601047e-02	13.2715419935481	1.601047e-02	981.225941422594	0	13022.3812867487
ENSG00000168350	DEGS2	6.101580e-03	2.66203489773336	6.101580e-03	2.66203489773336	6.101580e-03	1098.85983263598	179.365853658537	2925.20322219443
ENSG00000168411	RFWD3	4.347062e-04	1.54851563300363	4.347062e-04	1.54851563300363	4.347062e-04	2580.6359832636	877	3996.15516317538
ENSG00000168454	TXNDC2	4.116460e-02	3.15192376791719	4.116460e-02	3.15192376791719	4.116460e-02	3814.33682008368	525.80487804878	12022.4988820634
ENSG00000168476	REEP4	1.607392e-03	13.2509630628211	1.607392e-03	13.2509630628211	1.607392e-03	1041.35774058577	0	13798.992955685
ENSG00000168484	SFTPC	6.132384e-07	1.69949030161907	6.132384e-07	1.69949030161907	6.132384e-07	1936.06276150628	608.219512195122	3290.31988650576
ENSG00000168495	POLR3D	1.571383e-02	5.8724186722434	1.571383e-02	5.8724186722434	1.571383e-02	6762.36820083682	145.609756097561	39711.4572911792
ENSG00000168566	SNRNP48	2.493175e-19	4.95111006585706	2.493175e-19	4.95111006585706	2.493175e-19	22040.7405857741	732.09756097561	109126.13257317
ENSG00000168582	CRYGA	2.199536e-02	2.12175073308237	2.199536e-02	2.12175073308237	2.199536e-02	479.129707112971	130.682926829268	1016.59380730849
ENSG00000168591	TMUB2	1.495417e-02	3.01446133352632	1.495417e-02	3.01446133352632	1.495417e-02	1830.25941422594	263.439024390244	5517.24623450664
ENSG00000168646	AXIN2	8.898810e-09	2.13332309671342	8.898810e-09	2.13332309671342	8.898810e-09	18232.9163179916	4913.26829268293	38896.7015016146
ENSG00000168653	NDUFS5	1.304623e-35	-2.49609553120303	1.304623e-35	-2.49609553120303	1.304623e-35	3271.71548117155	18667.3170731707	8166.51439192008
ENSG00000168685	IL7R	2.690760e-03	1.57837683914156	2.690760e-03	1.57837683914156	2.690760e-03	19927.0523012552	7113.19512195122	31452.3978246638
ENSG00000168702	LRP1B	2.738501e-59	-3.13416096696248	2.738501e-59	-3.13416096696248	2.738501e-59	24873.7991631799	231526.780487805	77958.4904373025
ENSG00000168743	NPNT	3.037054e-03	1.82592963749364	3.037054e-03	1.82592963749364	3.037054e-03	7651.81171548117	1979.29268292683	13971.6697918181
ENSG00000168757	TSPY2	2.869646e-04	3.04281504562739	2.869646e-04	3.04281504562739	2.869646e-04	10213.6610878661	1524.41463414634	31078.281629098
ENSG00000168802	CHTF8	1.600891e-02	1.57743152558256	1.600891e-02	1.57743152558256	1.600891e-02	8526.88284518828	3212.87804878049	13450.5738149491
ENSG00000168807	SNTB2	1.360054e-77	-4.01018666212978	1.360054e-77	-4.01018666212978	1.360054e-77	396774.5	6673166.6097561	1591139.80777321
ENSG00000168824	NSG1	1.629840e-02	2.73223908429388	1.629840e-02	2.73223908429388	1.629840e-02	424.548117154812	63.3658536585366	1159.96695885375
ENSG00000168887	C2orf68	4.998454e-16	-1.79721361628047	4.998454e-16	-1.79721361628047	4.998454e-16	6730.86820083682	25746.512195122	12096.8079799331
ENSG00000168894	RNF181	6.957069e-62	-4.67964643558315	6.957069e-62	-4.67964643558315	6.957069e-62	764.960251046025	20645.5853658537	3579.74351217032
ENSG00000168918	INPP5D	5.043824e-04	1.67603592434353	5.043824e-04	1.67603592434353	5.043824e-04	2348.53347280335	818.853658536585	3936.22646994167
ENSG00000168925	CTRB1	6.115573e-03	2.15523907742992	6.115573e-03	2.15523907742992	6.115573e-03	2986.16317991632	784.634146341463	6435.89557693804
ENSG00000168952	STXBP6	9.972000e-11	-2.23005918734133	9.972000e-11	-2.23005918734133	9.972000e-11	3582.76569037657	18393.9268292683	7989.77954391557
ENSG00000168955	TM4SF20	2.336191e-02	1.53970705256869	2.336191e-02	1.53970705256869	2.336191e-02	4189.25732217573	1677.19512195122	6450.22904397899
ENSG00000168994	PXDC1	3.769415e-02	2.96535851691166	3.769415e-02	2.96535851691166	3.769415e-02	1624.5460251046	224.317073170732	4817.36139165892
ENSG00000169047	IRS1	4.310488e-02	-2.78135491006297	4.310488e-02	-2.78135491006297	4.310488e-02	328.820083682008	2544.63414634146	914.565354276271
ENSG00000169184	MN1	3.079363e-02	5.72121127409801	3.079363e-02	5.72121127409801	3.079363e-02	4499.89330543933	106.878048780488	25744.8403113176
ENSG00000169189	NSMCE1	6.868406e-05	2.07450867905277	6.868406e-05	2.07450867905277	6.868406e-05	2909.38493723849	748.463414634146	6035.54430300665
ENSG00000169208	OR10G3	5.537643e-04	3.89372607740512	5.537643e-04	3.89372607740512	5.537643e-04	31229.1506276151	2592.75609756098	121597.758173957
ENSG00000169217	CD2BP2	6.729964e-14	1.60505347943451	6.729964e-14	1.60505347943451	6.729964e-14	79651.5543933054	27209.9268292683	127845.004521342
ENSG00000169224	GCSAML	5.803658e-10	4.27695099927021	5.803658e-10	4.27695099927021	5.803658e-10	13658.7991631799	741.80487804878	58418.0147297935
ENSG00000169245	CXCL10	5.490094e-35	3.23227242482816	5.490094e-35	3.23227242482816	5.490094e-35	2469424.38075314	261503.048780488	7981852.33110673
ENSG00000169249	ZRSR2	2.712687e-21	-1.80817847125733	2.712687e-21	-1.80817847125733	2.712687e-21	5992.4079497908	22855.6585365854	10835.343045803
ENSG00000169330	MINAR1	2.223823e-15	-1.62377789434812	2.223823e-15	-1.62377789434812	2.223823e-15	18544.3347280335	59728.3658536585	30111.8807967729
ENSG00000169398	PTK2	4.519098e-20	1.52190478265367	4.519098e-20	1.52190478265367	4.519098e-20	165619.610878661	59612.6097560976	252057.277897475
ENSG00000169413	RNASE6	2.038997e-04	-1.91700421801052	2.038997e-04	-1.91700421801052	2.038997e-04	1090.53138075314	4560.78048780488	2090.5532567766
ENSG00000169432	SCN9A	8.100951e-14	3.80431662657276	8.100951e-14	3.80431662657276	8.100951e-14	441650.066945607	31551.3902439024	1680176.69280815
ENSG00000169442	CD52	6.090083e-12	1.74902922458672	6.090083e-12	1.74902922458672	6.090083e-12	607120.083682008	192456.073170732	1061870.76919337
ENSG00000169490	TM2D2	2.027545e-12	-2.50290299609298	2.027545e-12	-2.50290299609298	2.027545e-12	1701.55648535565	9936.34146341463	4258.8308252181
ENSG00000169551	CT55	8.132937e-05	5.33370555037363	8.132937e-05	5.33370555037363	8.132937e-05	9624.22594142259	291.487804878049	51332.7873218156
ENSG00000169583	CLIC3	1.984869e-05	-2.30972560759092	1.984869e-05	-2.30972560759092	1.984869e-05	2768.78451882845	15967.6341463415	6395.13250503939
ENSG00000169627	BOLA2B	2.321333e-23	3.04449628142435	2.321333e-23	3.04449628142435	2.321333e-23	3403.37447698745	415.682926829268	10361.5609394828
ENSG00000169679	BUB1	5.780221e-07	2.17913575320317	5.780221e-07	2.17913575320317	5.780221e-07	113758.966527197	24407.6097560976	247896.231206857
ENSG00000169733	RFNG	2.067747e-02	3.87687067266954	2.067747e-02	3.87687067266954	2.067747e-02	2826.08368200837	238.951219512195	10956.3609452882
ENSG00000169744	LDB2	1.130752e-09	1.61119441515826	1.130752e-09	1.61119441515826	1.130752e-09	561732.583682008	175218.536585366	905060.401640874
ENSG00000169885	CALML6	7.162969e-04	-1.79350266041821	7.162969e-04	-1.79350266041821	7.162969e-04	1350.50836820084	5205.46341463415	2422.14035128526
ENSG00000169926	KLF13	2.784720e-41	-3.23981155358135	2.784720e-41	-3.23981155358135	2.784720e-41	8253.98535564854	76486.2195121951	26741.3571183214
ENSG00000169946	ZFPM2	1.843274e-40	1.61917953188402	1.843274e-40	1.61917953188402	1.843274e-40	910747.744769874	312800.024390244	1474664.10704091
ENSG00000169957	ZNF768	4.031296e-12	4.51553915359978	4.031296e-12	4.51553915359978	4.031296e-12	8217.85355648536	359.634146341463	37108.0394928589
ENSG00000169989	TIGD4	2.834536e-08	2.99409466375675	2.834536e-08	2.99409466375675	2.834536e-08	3529.94560669456	447.219512195122	10568.9913043558
ENSG00000170054	SERPINA9	6.652439e-04	2.93496215480928	6.652439e-04	2.93496215480928	6.652439e-04	3133.20711297071	495.731707317073	9195.84429974829
ENSG00000170099	SERPINA6	1.665642e-03	2.6012908686232	1.665642e-03	2.6012908686232	1.665642e-03	865.462343096234	142.80487804878	2251.31929023347
ENSG00000170185	USP38	5.326527e-30	4.46558619407805	5.326527e-30	4.46558619407805	5.326527e-30	44198.0962343096	2039.73170731707	197370.408348466
ENSG00000170231	FABP6	9.447157e-32	2.19758950086446	9.447157e-32	2.19758950086446	9.447157e-32	41982.359832636	9454.36585365854	92259.9931897146
ENSG00000170234	PWWP2A	1.249652e-15	4.29088080710476	1.249652e-15	4.29088080710476	1.249652e-15	27044.1945606695	1468.92682926829	116043.415383984
ENSG00000170255	MRGPRX1	2.535631e-03	1.97824050856765	2.535631e-03	1.97824050856765	2.535631e-03	4914.67991631799	1222.92682926829	9722.41889710412
ENSG00000170266	GLB1	1.677987e-10	2.11596632769821	1.677987e-10	2.11596632769821	1.677987e-10	1338.01464435146	326.19512195122	2831.1939334148
ENSG00000170270	GON7	4.158968e-03	2.39857803121696	4.158968e-03	2.39857803121696	4.158968e-03	5015.42677824268	1162.34146341463	12029.8924874701
ENSG00000170298	LGALS9B	4.924470e-02	2.80079177714259	4.924470e-02	2.80079177714259	4.924470e-02	3437.65481171548	488.073170731707	9628.15532930738
ENSG00000170369	CST2	2.655757e-75	-5.81399228290882	2.655757e-75	-5.81399228290882	2.655757e-75	32803.8430962343	1776601.19512195	190721.290611258
ENSG00000170370	EMX2	7.046589e-03	1.94068879090686	7.046589e-03	1.94068879090686	7.046589e-03	4977.60878661088	1621.19512195122	9659.98957769521
ENSG00000170419	VSTM2A	2.415924e-05	3.82316350213111	2.415924e-05	3.82316350213111	2.415924e-05	10447.2426778243	872.731707317073	39941.5169037642
ENSG00000170439	METTL7B	6.482929e-11	2.50733922121537	6.482929e-11	2.50733922121537	6.482929e-11	14530.370292887	2294.46341463415	36432.5673341383
ENSG00000170458	CD14	3.089773e-11	4.8229000006326	3.089773e-11	4.8229000006326	3.089773e-11	83294.1359832636	3219.53658536585	401719.288486374
ENSG00000170482	SLC23A1	2.363152e-17	1.6545140821874	2.363152e-17	1.6545140821874	2.363152e-17	201977.692468619	63695.8780487805	334174.936477046
ENSG00000170485	NPAS2	1.720385e-44	3.57327188853218	1.720385e-44	3.57327188853218	1.720385e-44	165494.792887029	13583.0975609756	591357.891121677
ENSG00000170667	RASA4B	3.382532e-03	2.14471438925484	3.382532e-03	2.14471438925484	3.382532e-03	3156.65062761506	787.878048780488	6770.11402289634
ENSG00000170683	OR10A3	1.946680e-17	-1.87368038926323	1.946680e-17	-1.87368038926323	1.946680e-17	11747.3912133891	45879.2682926829	22010.8565415303
ENSG00000170734	POLH	3.908437e-02	1.76222656194267	3.908437e-02	1.76222656194267	3.908437e-02	3577.41422594142	1267.56097560976	6304.21437202555
ENSG00000170776	AKAP13	1.691908e-03	14.8756931031948	1.691908e-03	14.8756931031948	1.691908e-03	2996.72175732218	0	44578.3131775913
ENSG00000170807	LMOD2	2.982367e-03	1.7586143673879	2.982367e-03	1.7586143673879	2.982367e-03	5670.46234309623	1880.80487804878	9972.15654630111
ENSG00000170848	PSG6	2.132257e-39	-2.54120442183575	2.132257e-39	-2.54120442183575	2.132257e-39	122638.642259414	751496.12195122	311649.859997556
ENSG00000170855	TRIAP1	6.585618e-04	-1.74142051090283	6.585618e-04	-1.74142051090283	6.585618e-04	6195.87866108787	21308.7317073171	10789.6301834836
ENSG00000170889	RPS9	6.719887e-23	-6.04741309999834	6.719887e-23	-6.04741309999834	6.719887e-23	429.661087866109	33341	2598.33809132104
ENSG00000170906	NDUFA3	2.693460e-05	1.63214853167101	2.693460e-05	1.63214853167101	2.693460e-05	11248.9979079498	3958.51219512195	18360.0354182305
ENSG00000170965	PLAC1	1.003173e-15	2.27567966046541	1.003173e-15	2.27567966046541	1.003173e-15	24240.9707112971	5141.56097560976	55164.6839976365
ENSG00000171014	OR4D5	5.029861e-03	3.02973721110044	5.029861e-03	3.02973721110044	5.029861e-03	6701.32217573222	952.146341463415	20303.2451593885
ENSG00000171016	PYGO1	5.368277e-03	1.7680246545371	5.368277e-03	1.7680246545371	5.368277e-03	10794.2259414226	3073.63414634146	19084.4575910791
ENSG00000171044	XKR6	3.636462e-05	1.68376990552653	3.636462e-05	1.68376990552653	3.636462e-05	18118.230125523	6713.09756097561	30506.9306267598
ENSG00000171045	TSNARE1	4.268892e-03	3.67890228555258	4.268892e-03	3.67890228555258	4.268892e-03	2375.23640167364	188.463414634146	8738.26262684483
ENSG00000171053	PATE1	2.971018e-02	4.42143219830237	2.971018e-02	4.42143219830237	2.971018e-02	2061.86192468619	95.8536585365854	9116.38270226123
ENSG00000171084	FAM86JP	6.142739e-23	2.56658122629836	6.142739e-23	2.56658122629836	6.142739e-23	132126.414225941	22764.7804878049	339113.174250422
ENSG00000171100	MTM1	6.234876e-12	3.51191611235838	6.234876e-12	3.51191611235838	6.234876e-12	153271.514644351	13571.6829268293	538276.701845072
ENSG00000171105	INSR	2.121439e-03	5.07687089739945	2.121439e-03	5.07687089739945	2.121439e-03	800.642259414226	24.2682926829268	4064.75738604822
ENSG00000171119	NRTN	3.685890e-35	3.53322887517163	3.685890e-35	3.53322887517163	3.685890e-35	731684.355648536	66060.4634146341	2585208.29288876
ENSG00000171124	FUT3	5.417090e-22	1.59877358934473	5.417090e-22	1.59877358934473	5.417090e-22	668581.960251046	236682	1068911.1803617
ENSG00000171132	PRKCE	3.566419e-02	4.04098370612015	3.566419e-02	4.04098370612015	3.566419e-02	4410.5	331.560975609756	17822.7586358429
ENSG00000171135	JAGN1	1.190013e-05	1.78584489641476	1.190013e-05	1.78584489641476	1.190013e-05	2061.71757322176	620.219512195122	3681.90780598671
ENSG00000171169	NAIF1	4.340416e-36	-1.90729829579624	4.340416e-36	-1.90729829579624	4.340416e-36	67178.4372384937	274967.414634146	128129.318859234
ENSG00000171206	TRIM8	4.220337e-03	3.11299279851464	4.220337e-03	3.11299279851464	4.220337e-03	39135.6129707113	5315.75609756098	121828.88134328
ENSG00000171243	SOSTDC1	1.961337e-06	3.20442353720479	1.961337e-06	3.20442353720479	1.961337e-06	51146.0062761506	6261.0243902439	163893.466345321
ENSG00000171345	KRT19	1.075260e-02	15.4437306853414	1.075260e-02	15.4437306853414	1.075260e-02	4462.23430962343	0	68913.5449327147
ENSG00000171346	KRT15	3.486563e-03	4.26359790824898	3.486563e-03	4.26359790824898	3.486563e-03	1310.78451882845	64.0487804878049	5588.65813264213
ENSG00000171403	KRT9	3.169827e-07	2.92536381230945	3.169827e-07	2.92536381230945	3.169827e-07	1160.34728033473	170.365853658537	3394.4379436029
ENSG00000171448	ZBTB26	5.886913e-16	1.7693722173602	5.886913e-16	1.7693722173602	5.886913e-16	43948.129707113	13302.0243902439	77760.5997087081
ENSG00000171456	ASXL1	3.637811e-27	1.51416789642444	3.637811e-27	1.51416789642444	3.637811e-27	105070.769874477	38712.0243902439	159094.786596533
ENSG00000171469	ZNF561	4.537934e-02	2.9476574879693	4.537934e-02	2.9476574879693	4.537934e-02	10677.7656903766	1514.12195121951	31474.3959920202
ENSG00000171495	MROH2B	1.507868e-16	2.81854144607602	1.507868e-16	2.81854144607602	1.507868e-16	24730.9748953975	3702.53658536585	69705.2777445434
ENSG00000171509	RXFP1	5.363975e-03	15.1791836524412	5.363975e-03	15.1791836524412	5.363975e-03	3779.5460251046	0	57370.423237917
ENSG00000171564	FGB	9.027382e-03	5.610436837943	9.027382e-03	5.610436837943	9.027382e-03	8062	206.731707317073	45231.3417874965
ENSG00000171566	PLRG1	4.519098e-20	-2.5238751035658	4.519098e-20	-2.5238751035658	4.519098e-20	6880.61087866109	43853.7073170732	17365.8024939767
ENSG00000171711	DEFB4A	3.588326e-05	16.9806551239303	3.588326e-05	16.9806551239303	3.588326e-05	15600.489539749	0	264906.532638959
ENSG00000171747	LGALS4	3.615388e-05	10.2209793839728	3.615388e-05	10.2209793839728	3.615388e-05	166229.315899582	164.121951219512	1699026.41082152
ENSG00000171777	RASGRP4	1.706408e-23	1.60746302694392	1.706408e-23	1.60746302694392	1.706408e-23	12283.0962343096	4297.29268292683	19744.6230530468
ENSG00000171951	SCG2	5.931629e-11	-2.41460637788493	5.931629e-11	-2.41460637788493	5.931629e-11	941.774058577406	5358.48780487805	2274.01364836758
ENSG00000171954	CYP4F22	1.089863e-52	-3.64388183897387	1.089863e-52	-3.64388183897387	1.089863e-52	4753616.57949791	64424862.804878	17321617.1234775
ENSG00000172037	LAMB2	1.252763e-02	5.37763839839797	1.252763e-02	5.37763839839797	1.252763e-02	12514.3305439331	382.439024390244	67297.544463299
ENSG00000172046	USP19	1.916883e-38	-2.54469415625387	1.916883e-38	-2.54469415625387	1.916883e-38	27078.7280334728	171230.463414634	68907.0809855662
ENSG00000172057	ORMDL3	1.317569e-33	-2.54583933184181	1.317569e-33	-2.54583933184181	1.317569e-33	7119.0460251046	45520.7073170732	18123.9473759034
ENSG00000172058	SERF1A	4.063419e-04	6.85085826231578	4.063419e-04	6.85085826231578	4.063419e-04	12804.8891213389	140.658536585366	87724.4804349622
ENSG00000172137	CALB2	3.138541e-13	7.69281920499188	3.138541e-13	7.69281920499188	3.138541e-13	533813.723849372	3267	4106532.46671669
ENSG00000172154	OR8I2	7.301448e-36	-2.32297370823375	7.301448e-36	-2.32297370823375	7.301448e-36	10984.8870292887	57050.2926829268	25517.6037569556
ENSG00000172209	GPR22	4.688493e-02	6.35434703703989	4.688493e-02	6.35434703703989	4.688493e-02	21616.7405857741	322.829268292683	137360.271491673
ENSG00000172260	NEGR1	1.009468e-11	-2.25522896624176	1.009468e-11	-2.25522896624176	1.009468e-11	4948.88284518828	26798.7073170732	11160.8639430055
ENSG00000172262	ZNF131	1.572110e-02	1.79114043273648	1.572110e-02	1.79114043273648	1.572110e-02	17173.2405857741	5035.07317073171	30759.685574291
ENSG00000172269	DPAGT1	2.361335e-12	4.32036598251163	2.361335e-12	4.32036598251163	2.361335e-12	131314.841004184	7516.34146341463	567328.172073401
ENSG00000172322	CLEC12A	2.070391e-09	20.1812694347291	2.070391e-09	20.1812694347291	2.070391e-09	120078.079497908	0	2423328.0755521
ENSG00000172324	OR5A2	1.433353e-06	3.42761763174453	1.433353e-06	3.42761763174453	1.433353e-06	1250.95188284519	125.439024390244	4287.78473010418
ENSG00000172349	IL16	2.644109e-06	5.65059615060557	2.644109e-06	5.65059615060557	2.644109e-06	27710.2866108787	693.390243902439	156579.638855608
ENSG00000172352	CDY1B	7.249180e-03	-2.6296755983017	7.249180e-03	-2.6296755983017	7.249180e-03	606.217573221757	4327.19512195122	1594.15555956293
ENSG00000172379	ARNT2	4.337890e-12	-2.02170398709958	4.337890e-12	-2.02170398709958	4.337890e-12	4083.84518828452	18708.2195121951	8256.32609985224
ENSG00000172426	RSPH9	4.065361e-15	3.66212626670029	4.065361e-15	3.66212626670029	4.065361e-15	20090.2887029289	1631.12195121951	73573.173964588
ENSG00000172478	MAB21L4	2.897690e-02	15.3731016640742	2.897690e-02	15.3731016640742	2.897690e-02	4374.16736401674	0	67244.5195827049
ENSG00000172487	OR8J1	3.214338e-02	14.8171629697109	3.214338e-02	14.8171629697109	3.214338e-02	2865.20292887029	0	42454.1787383642
ENSG00000172575	RASGRP1	8.223919e-15	-1.83792511550499	8.223919e-15	-1.83792511550499	8.223919e-15	6157.86610878661	24112.0731707317	11317.6967792559
ENSG00000172650	AGAP5	3.255362e-02	4.3550614260264	3.255362e-02	4.3550614260264	3.255362e-02	6646.20292887029	374.878048780488	28944.6220050667
ENSG00000172661	WASHC2C	1.219884e-05	3.91177868294289	1.219884e-05	3.91177868294289	1.219884e-05	3629.40376569038	309.268292682927	14197.4242824203
ENSG00000172663	TMEM134	9.497647e-03	3.71844446322211	9.497647e-03	3.71844446322211	9.497647e-03	62738.1569037657	5508.92682926829	233288.352171568
ENSG00000172667	ZMAT3	4.641273e-08	-2.85138399339493	4.641273e-08	-2.85138399339493	4.641273e-08	1343.25941422594	10891.7804878049	3830.1483927009
ENSG00000172673	THEMIS	1.112577e-06	-2.16185732039816	1.112577e-06	-2.16185732039816	1.112577e-06	2561.78870292887	14174.7073170732	5538.22166074009
ENSG00000172725	CORO1B	6.298886e-04	5.26324351777819	6.298886e-04	5.26324351777819	6.298886e-04	31930.1652719665	967.317073170732	168056.235389264
ENSG00000172728	FUT10	3.888046e-05	4.29969906705364	3.888046e-05	4.29969906705364	3.888046e-05	10534.8619246862	559.390243902439	45296.7359891121
ENSG00000172738	TMEM217	1.477580e-52	-3.26148220901445	1.477580e-52	-3.26148220901445	1.477580e-52	3555.98953974895	37779.3170731707	11597.7966193327
ENSG00000172748	ZNF596	8.274837e-18	8.01894086458141	8.274837e-18	8.01894086458141	8.274837e-18	429585.389121339	2022.70731707317	3444819.83165221
ENSG00000172831	CES2	3.177434e-02	2.69429138327146	3.177434e-02	2.69429138327146	3.177434e-02	47879.9393305439	9152.56097560976	129002.507969845
ENSG00000172915	NBEA	9.554787e-19	2.93602159516904	9.554787e-19	2.93602159516904	9.554787e-19	238844.838912134	31869.0975609756	701253.604940697
ENSG00000172927	MYEOV	1.591662e-02	1.8770826346131	1.591662e-02	1.8770826346131	1.591662e-02	1001.68410041841	288.731707317073	1880.24383026344
ENSG00000172965	MIR4435-2HG	2.358891e-10	2.13612820757089	2.358891e-10	2.13612820757089	2.358891e-10	155069.052301255	36044.3414634146	331247.376741997
ENSG00000173065	FAM222B	7.204343e-07	1.59190102121401	7.204343e-07	1.59190102121401	7.204343e-07	883284.326359833	320390.536585366	1406101.22115455
ENSG00000173068	BNC2	4.924318e-02	5.92999023622222	4.924318e-02	5.92999023622222	4.924318e-02	19191.410041841	383.536585365854	113804.874167454
ENSG00000173114	LRRN3	1.424925e-02	5.71615190656718	1.424925e-02	5.71615190656718	1.424925e-02	16958.5669456067	442.780487804878	96937.7447787769
ENSG00000173137	ADCK5	1.178638e-37	1.99690121834019	1.178638e-37	1.99690121834019	1.178638e-37	330547.311715481	88090.2195121951	660070.32948372
ENSG00000173141	MRPL57	4.071117e-02	12.2324071074128	4.071117e-02	12.2324071074128	4.071117e-02	477.548117154812	0	5841.5629824161
ENSG00000173163	COMMD1	1.182065e-21	1.59594677187881	1.182065e-21	1.59594677187881	1.182065e-21	162380.717573222	56431.0243902439	259150.982026348
ENSG00000173175	ADCY5	5.222966e-03	6.46967543539664	5.222966e-03	6.46967543539664	5.222966e-03	14817.0167364017	205.024390243902	95861.2892053588
ENSG00000173285	OR10K1	1.250302e-05	2.02216072682096	1.250302e-05	2.02216072682096	1.250302e-05	7324.94351464435	1755.14634146341	14812.2131014957
ENSG00000173372	C1QA	1.351274e-13	-3.60187761118199	1.351274e-13	-3.60187761118199	1.351274e-13	2008.34518828452	27409.6585365854	7233.81356920709
ENSG00000173389	IQCF1	3.033492e-03	3.68803066860514	3.033492e-03	3.68803066860514	3.033492e-03	3312.7050209205	313.731707317073	12217.3577131971
ENSG00000173391	OLR1	3.349907e-51	-3.15366537464626	3.349907e-51	-3.15366537464626	3.349907e-51	42958.4560669456	411926.682926829	135476.595446589
[truncated: 63,537 more rows]
